# Supplementary material for: Testosterone, territorial response, and song in seasonally breeding tropical and temperate stonechats
Source: BMC Evol Biol. 2017 Apr 17;17:101. doi: 10.1186/s12862-017-0944-9 (PMC5392926; doi:10.1186/s12862-017-0944-9)
Supplement: Additional file 1: Table S1. — Datasets. (XLSX 99 kb) [file 12862_2017_944_MOESM1_ESM.xlsx]

## Sheet: song
id	pop	continent	stage	duration	element	erate	peakfreq	minfreq	maxfreq	bandwidth	bandwidth	rate
DU_01	Dueffel	Europe	mating	1.37	21.04	0.07	4501.2	4156.8	5036	872.8	879.2	12.14
DU_05	Dueffel	Europe	mating	1.26	12.6	0.1	4628	3792	5132.4	1334.8	1340.4
DU_06	Dueffel	Europe	mating	1.65	15.19	0.11	4958.46	2227.69	7050.39	4819.62	4822.69
DU_07	Dueffel	Europe	mating	1.89	16.67	0.11	5017.92	2302.92	7720.42	5414.58	5417.5	17.33
DU_08	Dueffel	Europe	mating	1.52	26.48	0.06	4951.6	4656	5411.2	748.4	755.2
DU_09	Dueffel	Europe	mating	1.47	19.69	0.07	5212.69	4805	5740.77	929.62	935.77
DU_11	Dueffel	Europe	mating	1.37	16.73	0.08	4629.92	4237.88	5733.17	872.8	1495.29
DU_15	Dueffel	Europe	mating	1.26	15.58	0.08	4623.1	3721.28	5901.29	1334.8	2180.01	15.47
DU_16	Dueffel	Europe	mating	1.26	14.3	0.09	4539.04	3274	5854.21	1334.8	2580.21	15.28
DU_17	Dueffel	Europe	mating	1.33	16.65	0.08	5076.92	4731.92	5581.54	843.85	849.62	16.77
DU_18	Dueffel	Europe	mating	1.83	22.44	0.08	4774.8	2664.8	7277.6	4608.4	4612.8	17.25
DU_20	Dueffel	Europe	mating	1.52	21.17	0.07	5002.43	4539.21	5932.93	748.4	1393.72	14.2
DU_D8cn	Dueffel	Europe	mating	1.12	17.7	0.06	5610	5077	6231.5	1149.5	1154.5
DU_E3ho	Dueffel	Europe	mating	1.41	19.04	0.07	4938.26	4623.48	5567.39	937.39	943.91	16.29
DU_E7k	Dueffel	Europe	mating	1.25	21.25	0.06	4679.17	4267.08	5457.08	1184.58	1190	11.03
DU_G11e	Dueffel	Europe	mating	1.08	17.2	0.06	4556	1825	6651.5	4824.5	4826.5	14.21
HB_H1Ao	Heubach	Europe	mating	1.23	16.83	0.07	5149.17	2040.83	6706.67	4660	4665.84	16.66
HB_H1B	Heubach	Europe	mating	1.24	18.26	0.07	4829.05	2388.57	6265	3870.95	3876.43
HB_H1En	Heubach	Europe	mating	1.13	18.29	0.06	4904.12	1520	8324.71	6798.82	6804.71
HB_H1Eo	Heubach	Europe	mating	1.23	21.04	0.06	4763.08	2163.08	6352.69	4182.69	4189.62
HB_H1Ge	Heubach	Europe	mating	1.28	22.5	0.06	4957	2330	7136	4801	4806	17.29
HB_H1Go	Heubach	Europe	mating	1.22	21.67	0.06	5003.81	2015.24	6670.95	4650	4655.71
HB_H1Gw	Heubach	Europe	mating	1.2	23.8	0.05	4800.4	2158	7132.8	4973.2	4974.8
HB_H2Bo	Heubach	Europe	mating	1.12	18.18	0.06	5148.24	2837.06	7225.88	4381.76	4388.82	15.93
HB_H2Bw	Heubach	Europe	mating	1.2	23.08	0.05	4808.08	2365.77	7342.31	4974.62	4976.54
HB_H2Gw	Heubach	Europe	mating	1.19	23.73	0.05	4781.15	2157.69	7192.69	5033.46	5035
HB_H3Go	Heubach	Europe	mating	1.2	18.87	0.06	5215.33	2304.67	6565.33	4256	4260.66
HB_H3Gw	Heubach	Europe	mating	1.07	21.38	0.05	4968.85	2254.62	7277.31	5016.92	5022.69
HB_H4X	Heubach	Europe	mating	1.33	23.41	0.06	4980.46	1878.64	6690	4807.27	4811.36
HB_H4Z	Heubach	Europe	mating	1.07	21.41	0.05	4944.07	2250.74	7329.63	5073.33	5078.89
01chameloli	Kakamega	Africa	mating	1.61	11.62	0.14	3995.85	2391.32	5703.59	3307.17	3312.27	7.57
03chameloliPrim	Kakamega	Africa	mating	1.3	10.35	0.13	4034	2122	6124	3996	4002	10
04muchele	Kakamega	Africa	mating	1.19	11.7	0.1	4110.93	2730.93	6080.47	3344.88	3349.54	6.14
08isichenoEntrance	Kakamega	Africa	mating	1.31	13.11	0.1	4079.73	2332.16	6262.16	3924.32	3930	7.4
Kakaisiprim01	Kakamega	Africa	mating	1.38	12.4	0.11	4134	2476	6160.5	3679.5	3684.5	6.67
KakaREC10	Kakamega	Africa	mating	1.45	13.82	0.1	4073.82	2787.35	5910.29	3118.53	3122.94	6.8
virembe	Kakamega	Africa	mating	1.36	9.62	0.14	4157.62	2348.57	5864.76	3510	3516.19	7
120423Kin2	Kinangop	Africa	mating	1.72	12	0.14	4139.41	2391.47	5797.35	3399.41	3405.88	5.67
120423Kin3	Kinangop	Africa	mating	1.81	12.14	0.15	4418.11	2506.76	6133.51	3620.81	3626.75	6.17
Laeni01	Mataara	Africa	mating	1.28	10.03	0.13	4441.08	2372.16	6007.3	3631.35	3635.14	9.25
Laeni02	Mataara	Africa	mating	1.36	9.11	0.15	4445.89	2390.18	5917.68	3523.93	3527.5	11.2
Laeni03	Mataara	Africa	mating	1.42	8.85	0.16	4449.15	2163.73	5944.58	3775.93	3780.85	8.43
Mat1005	Mataara	Africa	mating	1.31	9.67	0.14	4411.91	2497.62	5913.33	3412.38	3415.71
Matloco02	Mataara	Africa	mating	1.11	7.7	0.14	4465	2282	6197	3910.5	3915	10
Concrete	Monduli	Africa	mating	1.29	9.52	0.14	4413.7	2566.67	5944.44	3372.22	3377.77	9
Cows	Monduli	Africa	mating	1.52	12.46	0.12	4204.15	2619.26	5852.98	3229.57	3233.72	9.4
Jack	Monduli	Africa	mating	1.51	10.31	0.15	4124.1	2711.7	5510	2794	2798.3	14.29
Korongo09	Monduli	Africa	mating	1.21	10.7	0.11	4045.14	2486.49	5973.24	3482.7	3486.75	12.33
Korongo15	Monduli	Africa	mating	1.01	7.21	0.14	4184.25	2761.61	5931.15	3164.94	3169.54	14.5
Mon11	Monduli	Africa	mating	1.13	8.9	0.13	4202	2920.5	5806	2881	2885.5
Mon12	Monduli	Africa	mating	1.02	9.85	0.1	4186	2751	5916	3160	3165	10
Mon13	Monduli	Africa	mating	0.84	7.45	0.11	3952	2612.5	5894.5	3276.5	3282	10
Mon14	Monduli	Africa	mating	1.17	11.25	0.1	4219.5	2593	5912.5	3315.5	3319.5	10
Monk01	Monduli	Africa	mating	1.41	12.1	0.12	4181	2646.5	5543	2889.5	2896.5
Star	Monduli	Africa	mating	1.21	8.67	0.14	3862.86	2559.52	5829.05	3263.33	3269.53
Coughing	Mount Kenya	Africa	mating	1.45	8.97	0.16	4426.9	2323.1	6137.59	3808.28	3814.49
Eucalyptus	Mount Kenya	Africa	mating	1.87	13.41	0.14	4634.09	2504.09	6079.09	3567.73	3575
Kiosk	Mount Kenya	Africa	mating	1.57	8.63	0.18	4418.67	2551.33	6239.33	3684	3688
Ngongongare03	Arusha	Africa	mating	1.5	13.83	0.11	4220.33	2226.67	5853.67	3622.33	3627	10
Teach1REC02	OlKalou	Africa	mating	1.33	12.16	0.11	4433.68	2379.47	6097.37	3712.63	3717.9	4.75
Teach2REC9	OlKalou	Africa	mating	1.27	10.59	0.12	4525.88	2472.35	5758.24	3280.29	3285.89	11.33
TeachHill	OlKalou	Africa	mating	1.43	12.73	0.11	4551.36	2124.09	6075.91	3945.91	3951.82	5.5

## Sheet: STI
id	ringno	date	continent	location	sex	age	treatment	breedingstage	capture	attacklat(min)
KINB11	K83303	31.3.2013	Africa	Kinangop	male	adult	STI	nestbuilding	yes	11
KINB12	K83328	31.3.2013	Africa	Kinangop	male	adult	STI	nestbuilding	yes	7
KINB14	K83330	1.4.2013	Africa	Kinangop	male	yearling	STI	prenesting	yes	47
eucalyptus/farmer	Rk83331	12.6.13	Africa	Kinangop	male	yearling	STI	nestbuilding	yes	9
shalon	k85971	3.8.13	Africa	Kinangop	male	adult	STI	young	yes	9
maingi 2	k85977	8.8.13	Africa	Kinangop	male	adult	STI	young	yes	2
Mon1	K83443	20.10.2012	Africa	Monduli	male	yearling	STI	incubation	yes	26
Mon2	K83444	21.10.2012	Africa	Monduli	male	adult	STI	nestbuilding	yes	6
Mon3	K83445	22.10.2012	Africa	Monduli	male	adult	STI	nestbuilding	yes	3
Mon4	K83446	21.10.2012	Africa	Monduli	male	adult	STI	young	yes	60
Mon5	K83447	23.10.2012	Africa	Monduli	male	yearling	STI	prenesting	yes	23
Mon6	K83448	25.10.2012	Africa	Monduli	male	adult	STI	nestbuilding	yes	3
Mon7	K83449	26.10.2012	Africa	Monduli	male	adult	STI	prenesting	yes	44
Mon8	K83450	26.10.2012	Africa	Monduli	male	adult	STI	prenesting	yes	38
Mon9	K83451	27.10.2012	Africa	Monduli	male	yearling	STI	prenesting	yes	23
Mon10	K83452	27.10.2012	Africa	Monduli	male	yearling	STI	prenesting	yes	2
Mon11	K83453	27.10.2012	Africa	Monduli	male	yearling	STI	prenesting	yes	7
Mon12	K83454	28.10.2012	Africa	Monduli	male	adult	STI	nestbuilding	yes	8
Mon13	K83455	28.10.2012	Africa	Monduli	male	adult	STI	prenesting	yes	5
Mon14	K83456	28.10.2012	Africa	Monduli	male	adult	STI	prenesting	yes	1
Mon15	K83457	28.10.2012	Africa	Monduli	male	yearling	STI	prenesting	yes	34
Mon16	K83458	28.10.2012	Africa	Monduli	male	adult	STI	prenesting	yes	52
Mon17	K83459	28.10.2012	Africa	Monduli	male	NA	STI	prenesting	yes	7
Mon18	K83460	29.10.2012	Africa	Monduli	male	adult	STI	prenesting	yes	6
Mon19	K83461	29.10.2012	Africa	Monduli	male	adult	STI	prenesting	yes	20
Mon20	K83462	29.10.2012	Africa	Monduli	male	adult	STI	prenesting	yes	8
Mon21	K83463	29.10.2012	Africa	Monduli	male	adult	STI	prenesting	yes	24
Mon22	K83464	29.10.2012	Africa	Monduli	male	NA	STI	prenesting	yes	9
Mon23	K83465	29.10.2012	Africa	Monduli	male	adult	STI	prenesting	yes	26
Mon24	K83466	29.10.2012	Africa	Monduli	male	adult	STI	prenesting	yes	20
Mon25	K83467	31.10.2012	Africa	Monduli	male	adult	STI	young	yes	6
Mon26	K83468	31.10.2012	Africa	Monduli	male	adult	STI	prenesting	yes	7
Mon27	K83469	1.11.2012	Africa	Monduli	male	adult	STI	prenesting	yes	16
	unringed	25.10.2012	Africa	Monduli	male	NA	STI	prenesting	no	60
	unringed	26.10.2012	Africa	Monduli	male	NA	STI	prenesting	no	60
	unringed	26.10.2012	Africa	Monduli	male	NA	STI	prenesting	no	60
Ke02	K83382	29.4.2013	Africa	MountKenya	male	adult	STI	incubation	yes	9
Ke06	K83386	29.4.2013	Africa	MountKenya	male	adult	STI	young	yes	5
Ke08	K83388	30.4.2013	Africa	MountKenya	male	adult	STI	young	yes	3
Ke09	K83389	30.4.2013	Africa	MountKenya	male	adult	STI	young	yes	4
Ke12	K83392	30.4.2013	Africa	MountKenya	male	adult	STI	nestbuilding	yes	6
Ke13	K83393	30.4.2013	Africa	MountKenya	male	adult	STI	incubation	yes	26
Ke14	K83394	30.4.2013	Africa	MountKenya	male	adult	STI	incubation	yes	8
	U174082	2009-03-14	Europe	Düffel	male	NA	STI	prenesting	yes	60
	U174086	2009-03-15	Europe	Düffel	male	yearling	STI	prenesting	yes	23
	U174090	2009-03-20	Europe	Heubach	male	yearling	STI	prenesting	yes	60
	U174091	2009-03-20	Europe	Heubach	male	yearling	STI	prenesting	yes	60
	U144066	2009-03-29	Europe	Düffel	male	adult	STI	prenesting	yes	60
	U174095	2009-03-29	Europe	Düffel	male	yearling	STI	nestbuilding	yes	20
	U174099	2009-04-04	Europe	Düffel	male	adult	STI	prenesting	yes	7
	U174102	2009-04-10	Europe	Düffel	male	yearling	STI	prenesting	yes	8
	U174103	2009-04-10	Europe	Heubach	male	adult	STI	incubation	yes	60
	U144716	2009-04-15	Europe	Düffel	male	adult	STI	incubation	yes	21
	U174107	2009-04-25	Europe	Düffel	male	adult	STI	incubation	yes	12
	U174108	2009-04-30	Europe	Düffel	male	yearling	STI	prenesting	yes	8
	U174209	2009-05-30	Europe	Düffel	male	yearling	STI	young	yes	27
	U174212	2009-06-05	Europe	Düffel	male	adult	STI	prenesting	yes	30
	U144951	2009-07-13	Europe	Heubach	male	yearling	STI	young	yes	6
	U174263	2009-07-13	Europe	Heubach	male	yearling	STI	nestbuilding	yes	5
	U174270	2009-07-16	Europe	Düffel	male	yearling	STI	prenesting	yes	60
	U174051	2009-08-05	Europe	Düffel	male	adult	STI	young	yes	14
	U174333	2010-03-30	Europe	Düffel	male	yearling	STI	incubation	yes	5
	U174340	2010-04-09	Europe	Düffel	male	yearling	STI	incubation	yes	60
	U174173	2010-04-17	Europe	Düffel	male	yearling	STI	incubation	yes	4
	U174344	2010-04-19	Europe	Heubach	male	yearling	STI	incubation	yes	15
	U174346	2010-04-24	Europe	Düffel	male	yearling	STI	incubation	yes	60
	U174351	2010-04-27	Europe	Düffel	male	yearling	STI	young	yes	7
	U174464	2010-05-18	Europe	Düffel	male	yearling	STI	young	yes	7
	U174466	2010-05-22	Europe	Düffel	male	yearling	STI	incubation	yes	60
	U174467	2010-05-22	Europe	Düffel	male	yearling	STI	young	yes	60
	U174487	2010-05-29	Europe	Düffel	male	yearling	STI	young	yes	5
	U174488	2010-06-04	Europe	Düffel	male	yearling	STI	young	yes	8
	U144817	2010-06-22	Europe	Düffel	male	adult	STI	young	yes	2
	90094090	2010-07-06	Europe	Düffel	male	yearling	STI	young	yes	8
	U174307	2010-07-06	Europe	Düffel	male	adult	STI	young	yes	4
	U144061	2010-07-27	Europe	Heubach	male	adult	STI	young	yes	14
	90094211	2011-03-27	Europe	Heubach	male	yearling	STI	prenesting	yes	14
	90094090	2011-03-29	Europe	Düffel	male	adult	STI	nestbuilding	yes	6
	90094213	2011-04-02	Europe	Düffel	male	adult	STI	prenesting	yes	15
	90094214	2011-04-02	Europe	Düffel	male	yearling	STI	nestbuilding	yes	5
	90094218	2011-04-07	Europe	Heubach	male	yearling	STI	nestbuilding	yes	5
	90094219	2011-04-18	Europe	Düffel	male	yearling	STI	incubation	yes	3
	90094220	2011-04-18	Europe	Düffel	male	yearling	STI	prenesting	yes	14
	90094227	2011-04-26	Europe	Düffel	male	yearling	STI	incubation	yes	6
	90094487	2011-06-27	Europe	Düffel	male	yearling	STI	young	yes	41
	90198009	2011-07-04	Europe	Heubach	male	yearling	STI	young	yes	9
	90198154	2012-03-10	Europe	Düffel	male	yearling	STI	prenesting	yes	15
	90198155	2012-03-10	Europe	Düffel	male	yearling	STI	prenesting	yes	15
	90198158	2012-03-17	Europe	Düffel	male	adult	STI	prenesting	yes	5
	90198160	2012-03-24	Europe	Düffel	male	yearling	STI	prenesting	yes	5
	90198164	2012-04-01	Europe	Düffel	male	yearling	STI	prenesting	yes	4
	unringed	2009-08-05	Europe	Düffel	male	NA	STI	incubation	no	10
	unringed	2009-03-21	Europe	Düffel	male	NA	STI	prenesting	no	37
	U174339	2010-04-06	Europe	Düffel	male	NA	STI	nestbuilding	yes	3
	unringed	2010-06-19	Europe	Düffel	male	NA	STI	young	yes	4.5
	unringed	2010-06-19	Europe	Düffel	male	NA	STI	incubation	yes	25
	unringed	2012-04-01	Europe	Düffel	male	NA	STI	nestbuilding	no	9
	ringed	2012-04-04	Europe	Düffel	male	adult	STI	prenesting	yes	5
first	k85935	2013-05-29	Africa	Olkalau	male	yearling	STI	young	yes	60
AIC	k85946	2013-05-31	Africa	Olkalau	male	adult	STI	incubation	yes	49
Sunday	k85947	2013-05-31	Africa	Olkalau	male	adult	STI	incubation	yes	8

## Sheet: TestoPhase
ID	ring no	Tpgml	continent	sex	location	altitudem	date	season	stage	short	weight	tarsus	wing	age	capture	captime	STI
Ar1	K83472	626	Africa	male	Arusha	2603	15.11.2012	breeding	fledglings	medium	16	22.8	70	adult	09:15:00	915	yes
Ar2	K83474	1601	Africa	male	Arusha	2603	15.11.2012	breeding	fledglings	medium	15	22	69	adult	12:41:00	1241	yes
Ar3	K83475	2207	Africa	male	Arusha	2597	15.11.2012	breeding	nestlings	medium	17	22	74	adult	14:20:00	1420	no
Ar4	K83477	253	Africa	male	Arusha	1412	17.11.2012	breeding	nestlings	medium	15.5	23.1	73	adult	10:06:00	1006	yes
Ar5	K83478	604	Africa	male	Arusha	1408	17.11.2012	breeding	incubation	medium	15	23.5	70	adult	10:17:00	1017	yes
Ar6	K83481	595	Africa	male	Arusha	1404	19.11.2012	breeding	incubation	medium	16	22.8	72	adult	08:00:00	800	no
Ar7	K83482	228	Africa	male	Arusha	1407	19.11.2012	breeding	fledglings	medium	16.8	23.9	71	adult	09:49:00	949	yes
Ar8	K83483	198	Africa	male	Arusha	1412	19.11.2012	breeding	fledglings	medium	16	23.8	72	adult	11:50:00	1150	yes
Ar9	K83484	2458	Africa	male	Arusha	1415	19.11.2012	breeding	fledglings	medium	15.8	23.7	71	adult	12:48:00	1248	yes
Ar10	K83487	320	Africa	male	Arusha	1402	20.11.2012	breeding	incubation	medium	15.3	22.4	71	adult	10:30:00	1030	yes
Ar11	K83486	6319	Africa	male	Arusha	1401	21.11.2012	breeding	nestlings	medium	14.5	22.3	67	yearling	08:20:00	820	yes
Ar12	K83488	339	Africa	male	Arusha	1411	21.11.2012	breeding	fledglings	medium	15	23	71	adult	11:18:00	1118	yes
Ar13	K83489	279	Africa	male	Arusha	1401	21.11.2012	breeding	incubation	medium	17.3	24.4	73	adult	13:47:00	1347	yes
Ar14	K83491	276	Africa	male	Arusha	1389	22.11.2012	breeding	incubation	medium	16.5	23.4	70	adult	10:13:00	1013	yes
Ar15	K83493	248	Africa	male	Arusha	1403	22.11.2012	breeding	fledglings	medium	15	22.9	71	yearling	11:30:00	1130	no
Ar16	K83495	417	Africa	male	Arusha	1380	23.11.2012	breeding	incubation	medium	15.8	23.2	70	adult	10:02:00	1002	yes
Ar17	K83497	982	Africa	male	Arusha	1580	24.11.2012	breeding	incubation	medium	15	23.7	73	adult	11:53:00	1153	yes
Ar18	K83498	233	Africa	male	Arusha	1400	25.11.2012	breeding	incubation	medium	15	22.5	72	adult	11:06:00	1106	yes
ArStr19	K83102	393	Africa	male	Arusha	1386	26.11.2012	breeding	incubation	medium	16	23.3	69	yearling	18:01:00	1801	no
Ar20	K83104	1465	Africa	male	Arusha	1395	27.11.2012	breeding	incubation	medium	15	22.7	70	adult	08:45:00	845	yes
Ar21	K83105	931	Africa	male	Arusha	1392	27.11.2012	breeding	fledglings	medium	15	22.8	70	adult	11:19:00	1119	yes
Ar22	K83107	358	Africa	male	Arusha	1394	27.11.2012	breeding	fledglings	medium	17	23.9	69	yearling	13:03:00	1303	no
KINB1	K83321	489	Africa	male	Kinangop	2461	29.3.2013	breeding	NA	early	16.5	22.6	70	adult	09:26:00	926	yes
KINB2	K83322	4274	Africa	male	Kinangop	2468	29.3.2013	breeding	NA	early	15.5	22	73	adult	09:55:00	955	yes
KINB3	K83223	269	Africa	male	Kinangop	1463	29.3.2013	breeding	NA	early	16.5	22.7	71	adult	11:09:00	1109	yes
KINB4	K83211	4909	Africa	male	Kinangop	2463	29.3.2013	breeding	nestbuilding	early	16	22.5	73	adult	12:38:00	1238	yes
KINB5	K83324	1099	Africa	male	Kinangop	2458	29.3.2013	breeding	NA	early	15.5	22.7	72	adult	13:19:00	1319	yes
KINB6	K83213	5324	Africa	male	Kinangop	2478	30.3.2013	breeding	NA	early	15.5	23.9	72	adult	08:01:00	801	yes
KINB7	K83202	125	Africa	male	Kinangop	2475	30.3.2013	breeding	NA	early	15	23.2	73	adult	09:43:00	943	yes
KINB8	K83325	936	Africa	male	Kinangop	2472	30.3.2013	breeding	NA	early	16.5	23.9	72	adult	12:59:00	1259	yes
KINB9	K83326	206	Africa	male	Kinangop	2438	31.3.2013	breeding	NA	early	15.5	22.5	70	yearling	09:49:00	949	yes
KINB10	K83327	353	Africa	male	Kinangop	2434	31.3.2013	breeding	NA	early	16.5	21.1	71.5	adult	10:32:00	1032	yes
KINB11	K83303	10760	Africa	male	Kinangop	2436	31.3.2013	breeding	nestbuilding	early	16.5	21.1	72.5	adult	11:14:00	1114	yes
KinB12	K83328	4813	Africa	male	Kinangop	2439	31.3.2013	breeding	nestbuilding	early	15.5	22.2	70	adult	11:39:00	1139	yes
KINB13	K83329	199	Africa	male	Kinangop	2441	1.4.2013	breeding	NA	early	16.5	22.5	70	yearling	09:15:00	915	yes
KINB14	K83330	246	Africa	male	Kinangop	2435	1.4.2013	breeding	prenesting	early	16.5	22.8	71	yearling	09:20:00	920	yes
KINB15	K83331	3773	Africa	male	Kinangop	2437	1.4.2013	breeding	NA	early	15.5	22.8	72	adult	10:20:00	1020	yes
KINB16	K83332	4324	Africa	male	Kinangop	2433	1.4.2013	breeding	NA	early	15.5	22.2	71	adult	11:40:00	1140	yes
KINB17	K83333	410	Africa	male	Kinangop	2424	1.4.2013	breeding	NA	early	15	21.6	71	adult	12:48:00	1248	yes
KINB18	K83334	1477	Africa	male	Kinangop	2424	1.4.2013	breeding	NA	early	16.5	22.9	74	adult	15:32:00	1532	yes
KINB19	K83335	1472	Africa	male	Kinangop	2429	1.4.2013	breeding	NA	early	17.5	23.4	74	adult	16:45:00	1645	yes
KINB21	K83337	139	Africa	male	Kinangop	2441	2.4.2013	breeding	NA	early	14.5	22.9	71.5	adult	08:01:00	801	yes
KINB22	K83338	254	Africa	male	Kinangop	2438	2.4.2013	breeding	NA	early	16	22.4	71	adult	09:09:00	909	yes
KNB24	K83315	228	Africa	male	Kinangop	2416	4.4.2013	breeding	NA	early	16	23.2	73	adult	08:45:00	845	yes
KNB25	K83340	187	Africa	male	Kinangop	2408	4.4.2013	breeding	NA	early	15.5	23.9	72	adult	09:42:00	942	yes
Kin106	Rk83331	692	Africa	male	Kinangop	2394	12.6.2013	breeding	nestbuilding	late	16	22.7	72	yearling	10:20:00	1020	yes
Kin117	K85962	56	Africa	male	Kinangop	2394	16.7.2013	breeding	nestlings	late	15	22.8	72	adult	11:57:00	1157	no
Kin120	K85971	159	Africa	male	Kinangop	2394	3.8.2013	breeding	nestlings	late	15.5	22.5	73	adult	10:03:00	1003	yes
Kin125	k85978	1527	Africa	male	Kinangop	2394	10.8.2013	breeding	nestlings	late	16	23.8	75	adult	09:50:00	950	no
Kin128	k85981	474	Africa	male	Kinangop	2394	13.8.2013	breeding	incubation	late	16	22.9	72	adult	10:30:00	1030	no
Kin129	Rk85330	130	Africa	male	Kinangop	2394	16.8.2013	breeding	nestlings	late	15	22.6	72	adult	11:15:00	1115	no
Kin130	RK83201	67	Africa	male	Kinangop	2394	23.8.2013	breeding	fledglings	late	16	24.4	70	adult	10:48:00	1048	no
Mon1	K83443	688	Africa	male	Monduli	1924	20.10.2012	breeding	egglaying	early	15	21.9	72.5	yearling	09:03:00	903	yes
Mon2	K83444	8935	Africa	male	Monduli	1894	21.10.2012	breeding	nestbuilding	early	15	23.3	73	adult	09:51:00	951	yes
Mon3	K83445	18400	Africa	male	Monduli	1913	22.10.2012	breeding	nestbuilding	early	15.5	22.5	71	adult	08:16:00	816	yes
Mon4	K83446	844	Africa	male	Monduli	1919	22.10.2012	breeding	nestlings	early	15	22.7	73	adult	16:24:00	1624	yes
Mon5	K83447	863	Africa	male	Monduli	1893	23.10.2012	breeding	prenesting	early	14.5	23.4	69	yearling	10:36:00	1036	yes
Mon6	K83448	5772	Africa	male	Monduli	1869	25.10.2012	breeding	nestbuilding	early	15	24.1	72	adult	08:16:00	816	yes
Mon7	K83449	938	Africa	male	Monduli	1949	26.10.2012	breeding	prenesting	early	15.5	21.2	73	adult	09:17:00	917	yes
Mon8	K83450	2093	Africa	male	Monduli	1949	26.10.2012	breeding	prenesting	early	16	22.3	73	adult	11:08:00	1108	yes
Mon9	K83451	7953	Africa	male	Monduli	1901	27.10.2012	breeding	failed	early	16.5	24.3	73	yearling	08:00:00	800	yes
Mon10	K83452	385	Africa	male	Monduli	1903	27.10.2012	breeding	prenesting	early	15.5	23.6	70	yearling	09:15:00	915	yes
Mon11	K83453	5412	Africa	male	Monduli	1879	27.10.2012	breeding	prenesting	early	15	22	69	yearling	10:40:00	1040	yes
Mon12	K83454	371	Africa	male	Monduli	1908	28.10.2012	breeding	nestbuilding	early	15.5	23.1	70	adult	07:28:00	728	yes
Mon13	K83455	5305	Africa	male	Monduli	1962	28.10.2012	breeding	prenesting	early	15.5	23.3	72	adult	08:53:00	853	yes
Mon15	K83457	2091	Africa	male	Monduli	1886	28.10.2012	breeding	prenesting	early	15.5	23	70	yearling	11:34:00	1134	yes
Mon16	K83458	3391	Africa	male	Monduli	1918	28.10.2012	breeding	prenesting	early	15.5	23.4	70	adult	12:52:00	1252	yes
Mon17	K83459	2358	Africa	male	Monduli	1915	28.10.2012	breeding	incubation	early	15.5	22.4	71	adult	17:35:00	1735	yes
Mon18	K83460	244	Africa	male	Monduli	1975	29.10.2012	breeding	prenesting	early	16.5	24.4	73	adult	07:20:00	720	yes
Mon19	K83461	467	Africa	male	Monduli	1983	29.10.2012	breeding	prenesting	early	17	23.2	73	adult	07:52:00	752	yes
Mon20	K83462	584	Africa	male	Monduli	1969	29.10.2012	breeding	prenesting	early	15	22.5	69	adult	09:51:00	951	yes
Mon21	K83463	289	Africa	male	Monduli	1983	29.10.2012	breeding	prenesting	early	16	21.5	72	adult	10:22:00	1022	yes
Mon22	K83464	2374	Africa	male	Monduli	1967	29.10.2012	breeding	prenesting	early	17	23.2	73	adult	10:52:00	1052	yes
Mon23	K83465	3078	Africa	male	Monduli	1967	29.10.2012	breeding	prenesting	early	14.5	22.6	70	adult	11:48:00	1148	yes
Mon24	K83466	770	Africa	male	Monduli	1932	29.10.2012	breeding	prenesting	early	17.5	23.8	74	adult	17:49:00	1749	yes
Mon25	K83467	149	Africa	male	Monduli	1871	31.10.2012	breeding	nestlings	early	16.3	22.3	71	adult	08:29:00	829	yes
MonStr26	K83468	475	Africa	male	Monduli	1893	31.10.2012	breeding	prenesting	early	15.8	22.5	72	adult	11:36:00	1136	yes
Mon27	K83469	574	Africa	male	Monduli	1933	1.11.2012	breeding	prenesting	early	16	24.1	70	adult	13:10:00	1310	yes
Mon28	K83443	296	Africa	male	Monduli	1888	13.11.2012	breeding	nestlings	medium	16	22.2	71	yearling	09:05:00	905	no
BMon1	K83452	285	Africa	male	Monduli	1889	28.11.2012	breeding	nestlings	medium	16	23.5	69	yearling	11:34:00	1134	no
BMon2	K83112	1914	Africa	male	Monduli	1919	28.11.2012	breeding	nestlings	medium	14.5	22.5	71	yearling	13:12:00	1312	no
BMon3	K83456	558	Africa	male	Monduli	1901	28.11.2012	breeding	nestlings	medium	15.5	22.3	73	adult	16:53:00	1653	no
BMon4	K83455	2955	Africa	male	Monduli	1962	28.11.2012	breeding	failed	medium	15.5	23.3	70	adult	17:53:00	1753	no
BMon5	K83462	874	Africa	male	Monduli	1969	29.11.2012	breeding	nestlings	medium	15.5	22.8	69	adult	15:26:00	1526	no
BMon6	K83469	5042	Africa	male	Monduli	1867	29.11.2012	breeding	failed	medium	17	24.1	71	adult	17:47:00	1747	no
BMon7	K83458	8165	Africa	male	Monduli	1913	30.11.2012	breeding	nestbuilding	medium	16.5	23.2	71	adult	08:50:00	850	no
BMon8	K83468	1113	Africa	male	Monduli	1897	23.12.2012	breeding	incubation	medium	17	22.3	71	adult	11:37:00	1137	no
BMon9	K83451	570	Africa	male	Monduli	1913	24.12.2012	breeding	incubation	medium	18	24.2	73	yearling	09:44:00	944	no
BMon10	K83448	353	Africa	male	Monduli	1874	24.12.2012	breeding	nestlings	medium	17.5	23.9	71	adult	12:53:00	1253	no
BMon11	K83183	6915	Africa	male	Monduli	1901	25.12.2012	breeding	nestbuilding	medium	18.5	23.2	72	adult	09:50:00	950	no
Ke01	K83381	344	Africa	male	MountKenya	2269	29.4.2013	breeding	NA	medium	15.5	22.8	75	adult	07:08:00	708	yes
Ke03	K83383	489	Africa	male	MountKenya	2271	29.4.2013	breeding	egglaying	medium	15.5	24	72	adult	07:46:00	746	yes
Ke05	K83385	2389	Africa	male	MountKenya	2254	29.4.2013	breeding	NA	medium	16.5	22.4	76	adult	16:47:00	1647	yes
Ke06	K83386	620	Africa	male	MountKenya	2244	29.4.2013	breeding	nestlings	medium	16	23.8	75	adult	17:06:00	1706	yes
Ke07	K83387	1116	Africa	male	MountKenya	2248	29.4.2013	breeding	NA	medium	17	22.6	73	adult	18:24:00	1824	yes
Ke08	K83388	260	Africa	male	MountKenya	2308	30.4.2013	breeding	nestlings	medium	16	23.5	72	adult	07:10:00	710	yes
Ke09	K83389	8583	Africa	male	MountKenya	2274	30.4.2013	breeding	nestlings	medium	15	23.1	70	adult	07:27:00	727	yes
Ke10	K83390	10632	Africa	male	MountKenya	2305	30.4.2013	breeding	NA	medium	17.5	23.6	74	adult	07:53:00	753	yes
Ke12	K83392	4292	Africa	male	MountKenya	2325	30.4.2013	breeding	nestbuilding	medium	16	23.3	75	adult	10:53:00	1053	yes
Ke13	K83393	396	Africa	male	MountKenya	2285	30.4.2013	breeding	incubation	medium	16.5	23.7	74	adult	10:52:00	1052	yes
Ke14	K83394	7412	Africa	male	MountKenya	2288	30.4.2013	breeding	incubation	medium	16.5	23.6	74	adult	11:30:00	1130	yes
Ke15	K83395	1672	Africa	male	MountKenya	2367	30.4.2013	breeding	NA	medium	17	23.4	74	adult	16:00:00	1600	yes
Ke16	K83396	924	Africa	male	MountKenya	2253	30.4.2013	breeding	NA	medium	17	22.6	74	adult	18:00:00	1800	yes
Ke17	K83397	280	Africa	male	MountKenya	2340	1.5.2013	breeding	NA	medium	17	22.9	75	adult	06:53:00	653	yes
Ke18	K83398	6528	Africa	male	MountKenya	2351	1.5.2013	breeding	NA	medium	18	23.8	71	adult	07:18:00	718	yes
Ke19	K83399	923	Africa	male	MountKenya	2353	1.5.2013	breeding	NA	medium	16	23.3	74	adult	08:44:00	844	yes
Ke20	K85901	2392	Africa	male	MountKenya	2340	1.5.2013	breeding	NA	medium	16	23.5	72	adult	09:38:00	938	yes
Ke21	K85902	229	Africa	male	MountKenya	2362	1.5.2013	breeding	NA	medium	17.5	22.9	72	adult	10:04:00	1004	yes
Ke22	K85903	554	Africa	male	MountKenya	2364	1.5.2013	breeding	NA	medium	16.5	22.9	74	adult	11:30:00	1130	yes
Ke23	K85904	6142	Africa	male	MountKenya	2233	2.5.2013	breeding	NA	medium	15.5	23	73	adult	07:53:00	753	yes
Ke24	K85905	417	Africa	male	MountKenya	2464	2.5.2013	breeding	NA	medium	16.5	23	71	adult	10:23:00	1023	yes
Ke25	K85906	3350	Africa	male	MountKenya	2459	2.5.2013	breeding	NA	medium	16.5	23.3	74	adult	10:36:00	1036	yes
Ke26	K85907	600	Africa	male	MountKenya	2453	2.5.2013	breeding	NA	medium	17	23.8	75	adult	17:09:00	1709	yes
Ke27	K85908	1356	Africa	male	MountKenya	2268	2.5.2013	breeding	NA	medium	16	22.9	75	adult	07:56:00	756	yes
Ng02	K85912	109	Africa	male	Ngong	1952	5.5.2013	breeding	NA	late	15.5	22.3	70	yearling	11:30:00	1130	yes
Ng03	K85913	110	Africa	male	Ngong	2021	5.5.2013	breeding	NA	late	16.5	22.5	70	adult	12:09:00	1209	yes
Ng04	K85914	5192	Africa	male	Ngong	2024	6.5.2013	breeding	NA	late	16	22.5	71	adult	09:35:00	935	yes
Ng05	K85915	130	Africa	male	Ngong	2008	6.5.2013	breeding	NA	late	15	22.6	76.5	adult	11:44:00	1144	yes
Ng06	K85916	137	Africa	male	Ngong	2011	7.5.2013	breeding	NA	late	16	23	72	adult	11:04:00	1104	yes
Ng07	K85917	138	Africa	male	Ngong	2000	8.5.2013	breeding	NA	late	15.5	22.5	69	adult	09:29:00	929	no
Ng11	K85920	150	Africa	male	Ngong	2006	12.5.2013	breeding	NA	late	15.5	22.9	70	yearling	13:04:00	1304	no
Ng12	K85921	263	Africa	male	Ngong	2017	13.5.2013	breeding	NA	late	15	22.2	70	adult	10:04:00	1004	no
Ng13	K85922	2056	Africa	male	Ngong	2066	13.5.2013	breeding	NA	late	15.5	21.9	71	adult	11:47:00	1147	no
Ng16	K85925	68	Africa	male	Ngong	1966	14.5.2013	breeding	NA	late	17	22.8	68	adult	10:35:00	1035	no
Ng17	K85926	662	Africa	male	Ngong	1937	15.5.2013	breeding	NA	late	16.5	22.2	70	adult	15:02:00	1502	no
Ng18	K85927	62	Africa	male	Ngong	2030	15.5.2013	breeding	NA	late	16	21.3	71	adult	17:14:00	1714	yes
Ng20	K85929	177	Africa	male	Ngong	2029	16.5.2013	breeding	incubation	late	16	22.4	68	adult	10:12:00	1012	no
Ng22	K85931	129	Africa	male	Ngong	2031	16.5.2013	breeding	fledglings	late	17	22.7	71.5	adult	13:43:00	1343	no
Ng23	K85932	281	Africa	male	Ngong	2043	16.5.2013	breeding	NA	late	16	22.7	73	yearling	17:00:00	1700	no
Ng25	K85934	88	Africa	male	Ngong	2011	17.5.2013	breeding	NA	late	17	23.2	71	yearling	14:17:00	1417	no
first	k85935	330	Africa	male	Olkalou	2311	29.05.13	breeding	fledglings	late	17.5	23.4	71	yearling	10:10:00	1010	yes
Tussock	k85940	979	Africa	male	Olkalou	2311	30.05.2013	breeding	fledglings	late	16	22.3	68	adult	10:51:00	1051	no
AIC	k85946	3372	Africa	male	Olkalou	2311	31.5.2013	breeding	incubation	late	16.5	22.6	73	adult	14:35:00	1435	yes
Sunday	k85947	561	Africa	male	Olkalou	2311	31.5.2013	breeding	incubation	late	15.5	22.2	72	adult	09:19:00	919	yes
dump	k85952	1135	Africa	male	Olkalou	2311	4.6.2013	breeding	fledglings	late	17	23	73	adult	13:22:00	1322	no
P1	K83126	182	Africa	male	Pare	1845	5.12.2012	breeding	incubation	medium	16	22.6	69	yearling	16:45:00	1645	yes
PStr2	K83129	755	Africa	male	Pare	1563	6.12.2012	breeding	fledglings	medium	16	23	67	yearling	08:24:00	824	no
P3	K83131	302	Africa	male	Pare	1589	6.12.2012	breeding	nestlings	medium	15.5	22.8	68	adult	09:53:00	953	no
P4	K83133	883	Africa	male	Pare	1550	6.12.2012	breeding	incubation	medium	15	21.9	69	adult	12:11:00	1211	no
P5	K83135	2072	Africa	male	Pare	1653	7.12.2012	breeding	fledglings	medium	17	22.7	68	adult	10:20:00	1020	no
P6	K83137	1306	Africa	male	Pare	1656	7.12.2012	breeding	incubation	medium	15.8	23	70	adult	11:55:00	1155	no
P7	K83138	2515	Africa	male	Pare	1536	7.12.2012	breeding	incubation	medium	18.5	23.6	70	adult	17:33:00	1733	no
P8	K83140	4670	Africa	male	Pare	1557	8.12.2012	breeding	fledglings	medium	17	23.5	67	adult	09:46:00	946	no
P9	K83144	2587	Africa	male	Pare	1531	8.12.2012	breeding	incubation	medium	16.3	23.8	68	adult	11:38:00	1138	no
P10	K83146	1922	Africa	male	Pare	1551	9.12.2012	breeding	nestbuilding	medium	16.5	22.7	67	adult	10:07:00	1007	no
P11	K83148	5902	Africa	male	Pare	1584	9.12.2012	breeding	fledglings	medium	16	23	66	adult	13:44:00	1344	no
U1	K83150	661	Africa	male	Usambara	1863	11.12.2012	breeding	incubation	medium	16.5	23.3	69	adult	10:18:00	1018	no
U2	K83151	2261	Africa	male	Usambara	1825	11.12.2012	breeding	incubation	medium	16.5	23.5	67	adult	11:36:00	1136	no
U3	K83152	2261	Africa	male	Usambara	1809	11.12.2012	breeding	fledglings	medium	17	22.5	70	adult	12:37:00	1237	no
U4	K83156	3323	Africa	male	Usambara	1767	12.12.2012	breeding	failed	medium	16	23.2	NA	adult	08:46:00	846	no
U5	K83160	826	Africa	male	Usambara	1708	12.12.2012	breeding	nestlings	medium	16.5	23.5	69	adult	15:14:00	1514	no
U6	K83159	281	Africa	male	Usambara	1701	12.12.2012	breeding	nestlings	medium	17	22.7	66	adult	14:57:00	1457	no
U7	K83163	587	Africa	male	Usambara	1747	13.12.2012	breeding	failed	medium	16	23.7	71	adult	09:43:00	943	no
U8	K83164	382	Africa	male	Usambara	1834	13.12.2012	breeding	nestlings	medium	16	23.1	67	yearling	11:17:00	1117	no
U9	K83167	728	Africa	male	Usambara	1874	13.12.2012	breeding	failed	medium	19	24.2	68	adult	13:43:00	1343	no
U10	K83169	262	Africa	male	Usambara	1884	14.12.2012	breeding	fledglings	medium	18	23.5	72	adult	11:44:00	1144	yes
U11	K83171	125	Africa	male	Usambara	1860	14.12.2012	breeding	incubation	medium	17.5	23.3	65	yearling	12:58:00	1258	yes
U12	K83172	135	Africa	male	Usambara	1879	14.12.2012	breeding	fledglings	medium	17	22.4	67	adult	13:47:00	1347	yes
U13	K83173	168	Africa	male	Usambara	1844	14.12.2012	breeding	fledglings	medium	17	23.3	68	adult	14:58:00	1458	yes
U14	K83174	747	Africa	male	Usambara	1857	14.12.2012	breeding	fledglings	medium	16.5	22.6	69	adult	15:40:00	1540	yes
U15	K83176	494	Africa	male	Usambara	1842	14.12.2012	breeding	incubation	medium	17.5	22	70	adult	16:16:00	1616	yes
U16	K83177	395	Africa	male	Usambara	1772	15.12.2012	breeding	egglaying	medium	17	23	71	adult	18:00:00	1800	yes
A1	PG4786	467	Europe	male	Andalusia	954	3.5.2013	breeding	fledglings	medium	14	23.23	66	yearling	09:14:00	914	no
A2	PG4788	519	Europe	male	Andalusia	954	3.5.2013	breeding	incubation	medium	14.5	23.14	69	adult	11:06:00	1106	no
A3	PG4789	7858	Europe	male	Andalusia	954	3.5.2013	breeding	incubation	medium	15.1	23.57	69.5	yearling	12:18:00	1218	no
A4	PG4790	5583	Europe	male	Andalusia	954	3.5.2013	breeding	fledglings	medium	14.8	22.56	67	adult	13:09:00	1309	no
A5	PG4791	514	Europe	male	Andalusia	954	3.5.2013	breeding	incubation	medium	13.7	21.37	64	yearling	15:46:00	1546	no
A6	PG4792	1359	Europe	male	Andalusia	954	3.5.2013	breeding	incubation	medium	14	21.03	66	yearling	16:52:00	1652	no
A7	PG4794	2545	Europe	male	Andalusia	954	4.5.2013	breeding	fledglings	medium	14.4	23.11	67	yearling	11:53:00	1153	no
A8	PG4795	530	Europe	male	Andalusia	954	4.5.2013	breeding	incubation	medium	13.5	22.39	65	yearling	12:57:00	1257	no
A9	PG4796	297	Europe	male	Andalusia	954	4.5.2013	breeding	incubation	medium	12.6	21.83	62	yearling	14:42:00	1442	no
A10	PG4798	649	Europe	male	Andalusia	954	4.5.2013	breeding	incubation	medium	14.3	22.91	67.5	yearling	16:29:00	1629	no
A11	PH8901	325	Europe	male	Andalusia	954	4.5.2013	breeding	egglaying	medium	14.5	23.01	69	adult	18:23:00	1823	no
A12	PH8903	640	Europe	male	Andalusia	954	4.5.2013	breeding	egglaying	medium	15	22.85	69.5	yearling	19:40:00	1940	no
A13	PH8904	788	Europe	male	Andalusia	954	4.5.2013	breeding	incubation	medium	15.3	22.84	67	yearling	20:53:00	2053	no
A14	PH8905	1082	Europe	male	Andalusia	954	5.5.2013	breeding	fledglings	medium	13.7	21.78	67	yearling	08:20:00	820	no
A15	PH8906	1639	Europe	male	Andalusia	954	5.5.2013	breeding	fledglings	medium	14	23.15	68	yearling	08:21:00	821	no
A16	PH8907	1770	Europe	male	Andalusia	954	5.5.2013	breeding	incubation	medium	14	22.38	67	adult	10:44:00	1044	no
A17	PH8908	464	Europe	male	Andalusia	954	5.5.2013	breeding	incubation	medium	14.2	23.13	68.5	yearling	12:13:00	1213	no
A18	PH8910	538	Europe	male	Andalusia	954	5.5.2013	breeding	nestlings	medium	14.3	24.11	68	adult	18:34:00	1834	no
A19	PH8911	1053	Europe	male	Andalusia	954	5.5.2013	breeding	fledglings	medium	15.4	21.37	67	adult	20:03:00	2003	no
A20	PH8912	3813	Europe	male	Andalusia	954	6.5.2013	breeding	incubation	medium	13.7	22.9	68	adult	08:45:00	845	no
A21	PH8915	667	Europe	male	Andalusia	954	7.5.2013	breeding	fledglings	medium	13.5	21.39	65	yearling	12:46:00	1246	no
A22	PH8916	2547	Europe	male	Andalusia	954	7.5.2013	breeding	incubation	medium	15.2	23.64	69.5	yearling	16:42:00	1642	no
PÄ1	BA55801	4356	Europe	male	Bavaria	548	17.5.2013	breeding	nestlings	medium	14.5	22.2	68	yearling	12:21:00	1221	no
PÄ2	BA55802	240	Europe	male	Bavaria	544	17.5.2013	breeding	nestlings	medium	14	22.7	68	yearling	17:28:00	1728	no
PÄ3	BA55803	200	Europe	male	Bavaria	547	18.5.2013	breeding	nestlings	medium	14.3	22	66	yearling	13:38:00	1338	no
PÄ4	BA55807	430	Europe	male	Bavaria	540	19.5.2013	breeding	egglaying	medium	13.5	22.1	65	yearling	14:22:00	1422	no
PÄ5	BA55808	483	Europe	male	Bavaria	539	20.5.2013	breeding	incubation	medium	14	21.8	67	yearling	11:09:00	1109	no
M1	PH8920	3391	Europe	male	CentralSpain	1580	9.5.2013	breeding	egglaying	medium	15.8	23.25	68	yearling	10:33:00	1033	no
M2	PH8921	1173	Europe	male	CentralSpain	1580	9.5.2013	breeding	egglaying	medium	14.5	23.73	68	yearling	11:17:00	1117	no
M3	PH8924	1958	Europe	male	CentralSpain	1580	9.5.2013	breeding	egglaying	medium	15.2	23.1	68	yearling	13:32:00	1332	no
M4	PH8925	1010	Europe	male	CentralSpain	1580	9.5.2013	breeding	incubation	medium	14	22.51	62	yearling	15:15:00	1515	no
M5	PH8927	1150	Europe	male	CentralSpain	1580	9.5.2013	breeding	incubation	medium	13.5	23.93	67	yearling	16:45:00	1645	no
M6	PH8928	1596	Europe	male	CentralSpain	1580	9.5.2013	breeding	incubation	medium	14	22.57	66	yearling	17:59:00	1759	no
M7	PH8931	524	Europe	male	CentralSpain	1580	10.5.2013	breeding	incubation	medium	14.5	23.25	67	yearling	09:08:00	908	no
M8	PH8932	204	Europe	male	CentralSpain	1580	10.5.2013	breeding	incubation	medium	14.5	22.9	66.5	yearling	10:49:00	1049	no
M9	PH8934	325	Europe	male	CentralSpain	1350	10.5.2013	breeding	nestbuilding	medium	15.4	23.39	67	yearling	13:09:00	1309	no
M10	PH8935	546	Europe	male	CentralSpain	1350	10.5.2013	breeding	incubation	medium	14.9	23.3	68.5	yearling	15:03:00	1503	no
M11	PH8936	442	Europe	male	CentralSpain	1580	10.5.2013	breeding	egglaying	medium	16.4	23.15	70.5	yearling	16:05:00	1605	no
M12	PH8938	697	Europe	male	CentralSpain	1580	10.5.2013	breeding	egglaying	medium	14.7	22.53	67	yearling	17:56:00	1756	no
M13	PH8940	518	Europe	male	CentralSpain	1580	10.5.2013	breeding	egglaying	medium	15.2	22.61	67	yearling	19:23:00	1923	no
M14	PH8942	801	Europe	male	CentralSpain	1580	11.5.2013	breeding	incubation	medium	15.2	22.8	69	yearling	11:09:00	1109	no
IR1	T604401	1300	Europe	male	Ireland	20	30.5.2013	breeding	fledglings	medium	14.5	23.2	65	yearling	12:16:00	1216	no
IRStr2	T604402	231	Europe	male	Ireland	20	30.5.2013	breeding	nestlings	medium	15	23.8	66.5	yearling	14:08:00	1408	no
IR3	T604404	1872	Europe	male	Ireland	20	30.5.2013	breeding	fledglings	medium	15.5	22.5	71	adult	17:05:00	1705	no
IR4	T604406	7338	Europe	male	Ireland	20	30.5.2013	breeding	incubation	medium	15.5	23.2	69	yearling	18:05:00	1805	no
IR5	T604500	1383	Europe	male	Ireland	20	31.5.2013	breeding	incubation	medium	15	22.5	68	yearling	10:01:00	1001	no
IR6	T604407	7125	Europe	male	Ireland	20	31.5.2013	breeding	incubation	medium	14.8	22.6	66	yearling	12:44:00	1244	no
IR7	T604408	968	Europe	male	Ireland	20	31.5.2013	breeding	incubation	medium	16	23.2	69.5	yearling	14:20:00	1420	no
IR8	T604409	1420	Europe	male	Ireland	20	31.5.2013	breeding	incubation	medium	16.8	24.5	70	yearling	16:56:00	1656	no
IR9	T604410	253	Europe	male	Ireland	20	1.6.2013	breeding	nestbuilding	medium	15.5	23.1	70.5	yearling	09:23:00	923	no
IR10	T604411	1439	Europe	male	Ireland	20	1.6.2013	breeding	incubation	medium	15.8	22.4	69.5	yearling	09:28:00	928	no
IR11	T604413	1528	Europe	male	Ireland	20	1.6.2013	breeding	incubation	medium	14.5	22.8	70.5	yearling	12:46:00	1246	no
IR12	T604414	265	Europe	male	Ireland	20	1.6.2013	breeding	fledglings	medium	14.5	23.5	67.5	yearling	14:03:00	1403	no
IR13	T604417	276	Europe	male	Ireland	20	3.6.2013	breeding	nestlings	medium	15.5	23	68	yearling	11:18:00	1118	no
IR14	T604418	3382	Europe	male	Ireland	20	3.6.2013	breeding	incubation	medium	15	23.2	70	yearling	17:01:00	1701	no
IR15	T604421	705	Europe	male	Ireland	20	4.6.2013	breeding	incubation	medium	15.5	22.3	68	yearling	11:28:00	1128	no
IR16	T604422	537	Europe	male	Ireland	20	4.6.2013	breeding	incubation	medium	15.5	23.8	67	yearling	14:25:00	1425	no
IR17	T604425	1198	Europe	male	Ireland	20	6.6.2013	breeding	incubation	medium	15.3	22.9	72	yearling	12:57:00	1257	no
IR18	T604426	499	Europe	male	Ireland	20	6.6.2013	breeding	incubation	medium	16	23	69	yearling	16:16:00	1616	no
2S1	U174081	2877	Europe	male	Düffel	15	2009-03-14	breeding	prenesting	early	13.9	22.1	66.5	adult	09:15:00	915	no
3S1	U174082	579	Europe	male	Düffel	15	2009-03-14	breeding	prenesting	early	14.2	22.4	67.5	yearling	14:30:00	1430	yes
4S1	U174083	1660	Europe	male	Düffel	15	2009-03-15	breeding	prenesting	early	14.4	22.3	68	adult	NA	1000	no
5S1	U174084	296	Europe	male	Düffel	15	2009-03-15	breeding	prenesting	early	14.4	22.1	66	yearling	NA	1400	no
6S1	U174086	1950	Europe	male	Düffel	15	2009-03-15	breeding	prenesting	early	15.5	21.3	67.5	yearling	NA	1700	yes
7S1	U174087	2489	Europe	male	Düffel	15	2009-03-16	breeding	prenesting	early	14.4	22.3	NA	yearling	17:44:00	1744	no
8S1	U144915	2238	Europe	male	Düffel	15	2009-03-17	breeding	prenesting	early	13.9	20.7	68	adult	13:30:00	1330	no
9S1	U174088	1361	Europe	male	Düffel	15	2009-03-17	breeding	prenesting	early	16	22.8	67	yearling	16:45:00	1645	no
10S1	U174089	2574	Europe	male	Düffel	15	2009-03-17	breeding	prenesting	early	14.6	22.8	67	yearling	18:00:00	1800	no
13S1	U174092	490	Europe	male	Düffel	15	2009-03-21	breeding	prenesting	early	14.1	22.6	66	yearling	12:29:00	1229	no
14S1	U174093	1453	Europe	male	Düffel	15	2009-03-21	breeding	prenesting	early	15.5	22.9	70	adult	15:01:00	1501	no
15S1	U144066	835	Europe	male	Düffel	15	2009-03-29	breeding	prenesting	early	14.3	22.1	67.5	adult	12:41:00	1241	yes
16S1	U174095	3838	Europe	male	Düffel	15	2009-03-29	breeding	nestbuilding	early	15.2	22.9	65	yearling	16:41:00	1641	yes
17S1	U174098	879	Europe	male	Düffel	15	2009-04-04	breeding	nestbuilding	early	13.7	22.2	67	adult	13:25:00	1325	no
18S1	U174099	1773	Europe	male	Düffel	15	2009-04-04	breeding	prenesting	early	15.3	22.2	67	adult	14:55:00	1455	yes
19S1	U174101	595	Europe	male	Düffel	15	2009-04-08	breeding	egglaying	early	14.9	22	66	yearling	12:07:00	1207	no
20S1	U174102	348	Europe	male	Düffel	15	2009-04-10	breeding	prenesting	early	15.5	21.8	66	yearling	14:16:00	1416	yes
22S1	U174105	3326	Europe	male	Düffel	15	2009-04-15	breeding	egglaying	medium	14.3	22.3	68	yearling	08:52:00	852	no
23S1	U144716	9583	Europe	male	Düffel	15	2009-04-15	breeding	incubation	medium	14	21.5	69	adult	10:59:00	1059	yes
25S1	U174107	263	Europe	male	Düffel	15	2009-04-25	breeding	incubation	medium	14.5	22.5	70	adult	12:12:00	1212	yes
26S1	U174108	695	Europe	male	Düffel	15	2009-04-30	breeding	prenesting	medium	15.2	23.7	67	yearling	16:32:00	1632	yes
27S1	U174112	759	Europe	male	Düffel	15	2009-05-01	breeding	nestlings	medium	14.2	23.1	66	yearling	15:40:00	1540	no
28S1	U174136	282	Europe	male	Düffel	15	2009-05-02	breeding	nestlings	medium	14.3	22.4	67	yearling	14:53:00	1453	no
30S1	U174209	2161	Europe	male	Düffel	15	2009-05-30	breeding	nestlings	medium	14.3	22.2	66	yearling	11:53:00	1153	yes
32S1	U174212	393	Europe	male	Düffel	15	2009-06-05	breeding	failed	medium	12.8	21.6	65	adult	10:05:00	1005	yes
33S1	U174251	1051	Europe	male	Düffel	15	2009-06-20	breeding	nestlings	medium	13.6	22.6	64	adult	14:08:00	1408	no
36S1	U174264	303	Europe	male	Düffel	15	2009-07-16	breeding	fledglings	late	14	22.1	68	yearling	09:19:00	919	no
38S1	U174281	105	Europe	male	Düffel	15	2009-07-30	breeding	nestlings	late	13.5	22.5	66.5	yearling	12:03:00	1203	no
40S1	U174051	111	Europe	male	Düffel	15	2009-08-05	breeding	nestlings	late	14.7	22.3	67	adult	15:14:00	1514	yes
44S1	U174333	5184	Europe	male	Düffel	15	2010-03-30	breeding	incubation	early	13.7	22.3	67	yearling	09:26:00	926	yes
45S1	U174334	11712	Europe	male	Düffel	15	2010-03-30	breeding	nestbuilding	early	14.2	21.6	68.5	adult	14:47:00	1447	no
46S1	U174336	8214	Europe	male	Düffel	15	2010-04-02	breeding	nestbuilding	early	14.3	22.6	67	yearling	11:35:00	1135	no
47S1	U174338	1146	Europe	male	Düffel	15	2010-04-06	breeding	nestbuilding	early	14.4	22.8	69	adult	11:25:00	1125	no
48S1	U174340	302	Europe	male	Düffel	15	2010-04-09	breeding	incubation	early	14.5	22.8	66	yearling	11:54:00	1154	yes
49S1	U174173	1070	Europe	male	Düffel	15	2010-04-17	breeding	egglaying	medium	14.5	23.3	66	yearling	09:15:00	915	yes
50S1	U174342	3024	Europe	male	Düffel	15	2010-04-17	breeding	incubation	medium	14.4	23.1	68	yearling	11:08:00	1108	no
52S1	U174345	9296	Europe	male	Düffel	15	2010-04-24	breeding	nestbuilding	early	13.6	21.1	65	yearling	09:07:00	907	no
53S1	U174346	177	Europe	male	Düffel	15	2010-04-24	breeding	incubation	medium	14.1	23.4	65	yearling	11:31:00	1131	yes
54S1	U174351	582	Europe	male	Düffel	15	2010-04-27	breeding	nestlings	medium	14	22.2	66	yearling	17:17:00	1717	yes
56S1	U144548	672	Europe	male	Düffel	15	2010-05-11	breeding	nestlings	medium	14.8	23.1	69	adult	12:15:00	1215	no
58S1	U174464	1813	Europe	male	Düffel	15	2010-05-18	breeding	fledglings	medium	14.7	22	67.5	yearling	17:00:00	1700	yes
59S1	U174466	359	Europe	male	Düffel	15	2010-05-22	breeding	incubation	medium	15.3	23.4	67.5	yearling	10:55:00	1055	yes
60S1	U174467	452	Europe	male	Düffel	15	2010-05-22	breeding	fledglings	medium	14.8	23.5	68	yearling	12:15:00	1215	yes
61S1	U174476	275	Europe	male	Düffel	15	2010-05-25	breeding	fledglings	medium	14.2	21.3	67	yearling	11:56:00	1156	no
62S1	U174087	1605	Europe	male	Düffel	15	2010-05-25	breeding	fledglings	medium	14.2	22.9	67	adult	13:04:00	1304	no
64S1	U174486	457	Europe	male	Düffel	15	2010-05-29	breeding	nestlings	medium	13.3	22.5	66.5	yearling	09:36:00	936	no
65S1	U174487	418	Europe	male	Düffel	15	2010-05-29	breeding	fledglings	medium	14.5	23.2	68.5	yearling	11:04:00	1104	yes
66S1	U174488	384	Europe	male	Düffel	15	2010-06-04	breeding	fledglings	medium	14	22.6	64	yearling	10:27:00	1027	yes
67S1	U174489	212	Europe	male	Düffel	15	2010-06-08	breeding	nestlings	medium	13.4	22.4	68	yearling	14:17:00	1417	no
68S1	90094019	5905	Europe	male	Düffel	15	2010-06-12	breeding	nestlings	medium	13.1	21.3	65	yearling	17:15:00	1715	no
71S1	U144817	657	Europe	male	Düffel	15	2010-06-22	breeding	nestlings	medium	14.6	23.2	69	adult	14:46:00	1446	yes
72S1	U144868	786	Europe	male	Düffel	15	2010-07-03	breeding	incubation	late	13.1	21.4	68	adult	08:09:00	809	no
73S1	90094090	1101	Europe	male	Düffel	15	2010-07-06	breeding	nestlings	late	13.3	22.8	65.5	yearling	11:02:00	1102	yes
74S1	U174307	545	Europe	male	Düffel	15	2010-07-06	breeding	fledglings	late	14.3	21.4	67.5	adult	15:37:00	1537	yes
76S1	90094114	611	Europe	male	Düffel	15	2010-07-19	breeding	nestlings	late	13.3	22.6	69	adult	10:26:00	1026	yes
79S1	90094090	4657	Europe	male	Düffel	15	2011-03-29	breeding	nestbuilding	early	14.5	22.6	68.5	adult	15:13:00	1513	yes
80S1	90094213	9993	Europe	male	Düffel	15	2011-04-02	breeding	prenesting	early	14.5	22.1	69	adult	08:20:00	820	yes
81S1	90094214	1762	Europe	male	Düffel	15	2011-04-02	breeding	nestbuilding	early	14.6	22.1	67	yearling	12:08:00	1208	yes
83S1	90094219	260	Europe	male	Düffel	15	2011-04-18	breeding	incubation	medium	14.2	22.8	67	yearling	13:05:00	1305	yes
84S1	90094220	297	Europe	male	Düffel	15	2011-04-18	breeding	prenesting	medium	14.2	21	67	yearling	14:38:00	1438	yes
85S1	90094227	3950	Europe	male	Düffel	15	2011-04-26	breeding	incubation	medium	13.7	20.8	64	yearling	10:05:00	1005	yes
86S1	90094487	816	Europe	male	Düffel	15	2011-06-27	breeding	fledglings	medium	13.4	22.6	67.5	yearling	11:46:00	1146	yes
88S1	90198154	2667	Europe	male	Düffel	15	2012-03-10	breeding	prenesting	early	14.5	22.3	65	yearling	10:20:00	1020	yes
89S1	90198155	3140	Europe	male	Düffel	15	2012-03-10	breeding	prenesting	early	14.2	22.4	67	yearling	13:05:00	1305	yes
90S1	90198158	883	Europe	male	Düffel	15	2012-03-17	breeding	prenesting	early	14.4	21.5	70	adult	14:06:00	1406	yes
91S1	90198160	5788	Europe	male	Düffel	15	2012-03-24	breeding	prenesting	early	13.7	21.9	68	yearling	09:43:00	943	yes
94S1	90198032	385	Europe	male	Düffel	15	2012-03-31	breeding	prenesting	early	14	22.1	67	adult	10:31:00	1031	yes
95S1	U174384	3432	Europe	male	Düffel	15	2012-03-31	breeding	prenesting	early	14.9	22.7	69	adult	14:10:00	1410	yes
96S1	90198163	901	Europe	male	Düffel	15	2012-03-31	breeding	nestbuilding	early	14.4	22.8	68	adult	15:27:00	1527	yes
97S1	90094084	1829	Europe	male	Düffel	15	2012-04-01	breeding	prenesting	early	14.2	21.8	70	adult	10:06:00	1006	yes
98S1	90198164	2673	Europe	male	Düffel	15	2012-04-01	breeding	prenesting	early	15.2	22.3	67	yearling	11:24:00	1124	yes
99S1	90198165	3992	Europe	male	Düffel	15	2012-04-01	breeding	prenesting	early	14.9	22.5	67.5	adult	13:05:00	1305	yes
100S1	90198166	456	Europe	male	Düffel	15	2012-04-01	breeding	nestbuilding	early	15.1	21.8	69	yearling	17:33:00	1733	yes
103S1	90198169	244	Europe	male	Düffel	15	2012-04-02	breeding	egglaying	early	14.7	22.4	65	yearling	09:49:00	949	yes
104S1	90198170	405	Europe	male	Düffel	15	2012-04-02	breeding	nestbuilding	early	14.3	22.5	66.5	yearling	11:18:00	1118	yes
105S1	90198171	1199	Europe	male	Düffel	15	2012-04-02	breeding	nestbuilding	early	14	22.8	68	yearling	12:20:00	1220	yes
106S1	90198172	10453	Europe	male	Düffel	15	2012-04-02	breeding	nestbuilding	early	15.1	23.4	66	yearling	15:05:00	1505	yes
108S1	U174323	675	Europe	male	Düffel	15	2012-04-02	breeding	egglaying	early	14.7	22.7	67	adult	16:35:00	1635	yes
118S1	90094487	574	Europe	male	Düffel	15	2012-04-04	breeding	nestbuilding	early	14.9	22.6	70	adult	09:43:00	943	yes
120S1	90198179	695	Europe	male	Düffel	15	2012-04-04	breeding	nestbuilding	early	14.6	22.8	67	yearling	11:14:00	1114	yes
121S1	U174281	447	Europe	male	Düffel	15	2012-04-04	breeding	egglaying	early	14.4	22.5	67.5	adult	12:42:00	1242	yes
123S1	90198031	6973	Europe	male	Düffel	15	2012-04-04	breeding	nestbuilding	early	14	22.7	69	adult	14:45:00	1445	yes
125S1	90198182	9625	Europe	male	Düffel	15	2012-04-11	breeding	prenesting	early	14.4	21.2	67	yearling	13:38:00	1338	yes
127S1	U174323	1076	Europe	male	Düffel	15	2012-04-28	breeding	nestlings	medium	14.1	22.7	67	adult	10:10:00	1010	no
128S1	90198169	1259	Europe	male	Düffel	15	2012-04-28	breeding	nestlings	medium	15	22.5	63.5	yearling	15:45:00	1545	no
129S1	90094204	156	Europe	male	Düffel	15	2012-04-29	breeding	nestlings	medium	12.9	22.6	69	adult	13:54:00	1354	no
131S1	90198232	257	Europe	male	Düffel	15	2012-05-01	breeding	prenesting	medium	14.3	21.9	65	yearling	10:14:00	1014	yes
132S1	90198234	722	Europe	male	Düffel	15	2012-05-02	breeding	incubation	medium	14.8	23.2	65.5	yearling	11:16:00	1116	yes
133S1	90198140	2046	Europe	male	Düffel	15	2012-05-11	breeding	nestlings	medium	14.6	22.7	67	yearling	12:23:00	1223	no
136S1	90198610	420	Europe	male	Düffel	15	2012-05-18	breeding	nestlings	medium	14.5	22.7	65	yearling	14:15:00	1415	no
138S1	U174342	1040	Europe	male	Düffel	15	2012-06-02	breeding	failed	medium	13.6	23.2	69	adult	11:46:00	1146	no
142S1	90198329	148	Europe	male	Düffel	15	2013-03-30	breeding	prenesting	early	15.3	22.3	68	yearling	11:35:00	1135	yes
144S1	90198333	3300	Europe	male	Düffel	15	2013-04-13	breeding	nestbuilding	early	14	22	66	adult	10:09:00	1009	yes
145S1	90198335	1505	Europe	male	Düffel	15	2013-04-13	breeding	nestbuilding	early	15.1	22.2	67	yearling	13:28:00	1328	yes
146S1	90198336	322	Europe	male	Düffel	15	2013-04-13	breeding	prenesting	early	14.5	22.4	67	yearling	15:10:00	1510	yes
147S1	90198337	2105	Europe	male	Düffel	15	2013-04-15	breeding	prenesting	early	13	22.6	65.5	yearling	11:23:00	1123	yes
149S1	90198339	413	Europe	male	Düffel	15	2013-04-20	breeding	prenesting	early	14.8	22.4	67	yearling	11:14:00	1114	yes
152S1	90198343	568	Europe	male	Düffel	15	2013-05-01	breeding	incubation	medium	16.2	22.9	67	yearling	12:57:00	1257	yes
153S1	90198344	3166	Europe	male	Düffel	15	2013-05-08	breeding	prenesting	medium	14.3	21.5	70	adult	13:49:00	1349	yes
155S1	90198372	487	Europe	male	Düffel	15	2013-05-17	breeding	nestlings	medium	13.9	21.9	68	adult	13:57:00	1357	no
156S1	90198424	352	Europe	male	Düffel	15	2013-05-27	breeding	prenesting	medium	13.8	22.5	68	yearling	14:12:00	1412	yes
157S1	90198436	2243	Europe	male	Düffel	15	2013-05-31	breeding	nestbuilding	medium	14.8	22.6	65	yearling	09:54:00	954	yes
1S1	U144061	422	Europe	male	Heubach	58	2009-03-13	breeding	prenesting	early	16.1	21.7	69	adult	15:50:00	1550	yes
11S1	U174090	1435	Europe	male	Heubach	58	2009-03-20	breeding	prenesting	early	15.8	22.8	66	yearling	14:27:00	1427	yes
12S1	U174091	1970	Europe	male	Heubach	58	2009-03-20	breeding	prenesting	early	15.3	22.6	65	yearling	16:49:00	1649	yes
21S1	U174103	784	Europe	male	Heubach	58	2009-04-10	breeding	egglaying	medium	15.3	22.1	69	adult	17:37:00	1737	yes
24S1	U174106	923	Europe	male	Heubach	58	2009-04-24	breeding	incubation	medium	14.7	22.6	67	yearling	16:35:00	1635	no
29S1	U144955	1459	Europe	male	Heubach	58	2009-05-29	breeding	fledglings	medium	13.6	21.6	68	adult	17:15:00	1715	no
31S1	U174024	1652	Europe	male	Heubach	58	2009-06-02	breeding	fledglings	medium	14.6	22	66	yearling	10:15:00	1015	no
34S1	U144951	147	Europe	male	Heubach	58	2009-07-13	breeding	fledglings	late	14	21.5	64	yearling	09:13:00	913	yes
35S1	U174263	596	Europe	male	Heubach	58	2009-07-13	breeding	nestbuilding	late	13.3	21.7	64	yearling	10:39:00	1039	yes
51S1	U174344	560	Europe	male	Heubach	58	2010-04-19	breeding	egglaying	medium	14.4	23.1	66	yearling	16:15:00	1615	yes
55S1	U174356	1844	Europe	male	Heubach	58	2010-05-04	breeding	incubation	medium	14	21.8	65	yearling	11:15:00	1115	no
57S1	U174416	491	Europe	male	Heubach	58	2010-05-12	breeding	nestlings	medium	14.6	23.4	66.5	yearling	15:50:00	1550	no
63S1	U174484	1474	Europe	male	Heubach	58	2010-05-28	breeding	fledglings	medium	14.2	22.5	69.5	adult	18:05:00	1805	no
69S1	U174320	1184	Europe	male	Heubach	58	2010-06-18	breeding	nestlings	medium	14.1	21.4	66	yearling	16:12:00	1612	no
70S1	90094060	611	Europe	male	Heubach	58	2010-06-20	breeding	nestlings	medium	15.2	22.2	65	yearling	11:45:00	1145	no
75S1	U174159	73	Europe	male	Heubach	58	2010-07-14	breeding	nestlings	late	13.3	22.4	67	yearling	15:19:00	1519	no
77S1	U144061	305	Europe	male	Heubach	58	2010-07-27	breeding	fledglings	late	13.8	21.6	71	adult	16:52:00	1652	yes
78S1	90094211	1202	Europe	male	Heubach	58	2011-03-27	breeding	prenesting	early	15.1	23.6	68	yearling	14:22:00	1422	yes
82S1	90094218	8669	Europe	male	Heubach	58	2011-04-07	breeding	nestbuilding	early	14.1	21.8	65	yearling	15:03:00	1503	yes
87S1	90198009	3490	Europe	male	Heubach	58	2011-07-04	breeding	nestlings	late	14.1	22.3	68	yearling	16:22:00	1622	yes
93S1	90198162	13167	Europe	male	Heubach	58	2012-03-30	breeding	nestbuilding	early	16.8	21.9	67	yearling	18:13:00	1813	yes
109S1	90094150	452	Europe	male	Heubach	58	2012-04-03	breeding	nestbuilding	early	14.4	22.9	70	adult	08:26:00	826	yes
110S1	U144851	2184	Europe	male	Heubach	58	2012-04-03	breeding	prenesting	early	13.7	22.9	69	adult	09:50:00	950	yes
112S1	90094211	9780	Europe	male	Heubach	58	2012-04-03	breeding	nestbuilding	early	15.1	23.3	65	adult	11:31:00	1131	yes
113S1	90198175	10415	Europe	male	Heubach	58	2012-04-03	breeding	nestbuilding	early	13.9	21.8	68	yearling	12:51:00	1251	yes
114S1	90198176	494	Europe	male	Heubach	58	2012-04-03	breeding	incubation	early	13.5	21.1	65.5	yearling	14:17:00	1417	yes
115S1	90198064	3443	Europe	male	Heubach	58	2012-04-03	breeding	prenesting	early	13.5	21.7	67.5	yearling	15:54:00	1554	yes
117S1	U174484	567	Europe	male	Heubach	58	2012-04-03	breeding	prenesting	early	14.1	22.8	69	adult	18:14:00	1814	yes
126S1	90198192	1276	Europe	male	Heubach	58	2012-04-27	breeding	egglaying	medium	14.7	21.1	67.5	adult	18:15:00	1815	yes
130S1	90198176	161	Europe	male	Heubach	58	2012-04-30	breeding	nestlings	medium	13.4	21.2	67	yearling	16:09:00	1609	no
134S1	90198606	1164	Europe	male	Heubach	58	2012-05-17	breeding	nestlings	medium	14	23	67	yearling	11:05:00	1105	no
148S1	90198338	501	Europe	male	Heubach	58	2013-04-17	breeding	nestbuilding	early	13.9	21.7	67	yearling	15:13:00	1513	yes
151S1	90198341	418	Europe	male	Heubach	58	2013-04-25	breeding	prenesting	early	14.2	22.1	66	adult	15:31:00	1531	yes
154S1	90198345	3601	Europe	male	Heubach	30	2013-05-11	breeding	nestlings	medium	13.4	22.2	66	yearling	12:45:00	1245	no

## Sheet: TBreedingStage
ID	ring no	Tpgml	continent	sex	location	altitudem	date	season	stage	weight	tarsus	wing	age	capture	captime	STI
A11	PH8901	325	Europe	male	Andalusia	954	4.5.2013	breeding	egglaying	14.5	23.01	69	adult	18:23:00	1823	no
A12	PH8903	640	Europe	male	Andalusia	954	4.5.2013	breeding	egglaying	15	22.85	69.5	yearling	19:40:00	1940	no
PÄ4	BA55807	430	Europe	male	Bavaria	540	19.5.2013	breeding	egglaying	13.5	22.1	65	yearling	14:22:00	1422	no
M11	PH8936	442	Europe	male	CentralSpain	1580	10.5.2013	breeding	egglaying	16.4	23.15	70.5	yearling	16:05:00	1605	no
M13	PH8940	518	Europe	male	CentralSpain	1580	10.5.2013	breeding	egglaying	15.2	22.61	67	yearling	19:23:00	1923	no
M12	PH8938	697	Europe	male	CentralSpain	1580	10.5.2013	breeding	egglaying	14.7	22.53	67	yearling	17:56:00	1756	no
M2	PH8921	1173	Europe	male	CentralSpain	1580	9.5.2013	breeding	egglaying	14.5	23.73	68	yearling	11:17:00	1117	no
M3	PH8924	1958	Europe	male	CentralSpain	1580	9.5.2013	breeding	egglaying	15.2	23.1	68	yearling	13:32:00	1332	no
M1	PH8920	3391	Europe	male	CentralSpain	1580	9.5.2013	breeding	egglaying	15.8	23.25	68	yearling	10:33:00	1033	no
103S1	90198169	244	Europe	male	Düffel	15	2012-04-02	breeding	egglaying	14.7	22.4	65	yearling	09:49:00	949	yes
121S1	U174281	447	Europe	male	Düffel	15	2012-04-04	breeding	egglaying	14.4	22.49	67.5	adult	12:42:00	1242	yes
19S1	U174101	595	Europe	male	Düffel	15	2009-04-08	breeding	egglaying	14.9	22	66	yearling	12:07:00	1207	no
108S1	U174323	675	Europe	male	Düffel	15	2012-04-02	breeding	egglaying	14.7	22.66	67	adult	16:35:00	1635	yes
49S1	U174173	1070	Europe	male	Düffel	15	2010-04-17	breeding	egglaying	14.5	23.27	66	yearling	09:15:00	915	yes
22S1	U174105	3326	Europe	male	Düffel	15	2009-04-15	breeding	egglaying	14.3	22.31	68	yearling	08:52:00	852	no
51S1	U174344	560	Europe	male	Heubach	58	2010-04-19	breeding	egglaying	14.4	23.07	66	yearling	16:15:00	1615	yes
21S1	U174103	784	Europe	male	Heubach	58	2009-04-10	breeding	egglaying	15.3	22.13	69	adult	17:37:00	1737	yes
126S1	90198192	1276	Europe	male	Heubach	58	2012-04-27	breeding	egglaying	14.7	21.08	67.5	adult	18:15:00	1815	yes
Mon1	K83443	688	Africa	male	Monduli	1924	20.10.2012	breeding	egglaying	15	21.9	72.5	yearling	09:03:00	903	yes
Ke03	K83383	489	Africa	male	MountKenya	2271	29.4.2013	breeding	egglaying	15.5	23.97	72	adult	07:46:00	746	yes
U16	K83177	395	Africa	male	Usambara	1772	15.12.2012	breeding	egglaying	17	23	71	adult	18:00:00	1800	yes
A1	PG4786	467	Europe	male	Andalusia	954	3.5.2013	breeding	fledglings	14	23.23	66	yearling	09:14:00	914	no
A21	PH8915	667	Europe	male	Andalusia	954	7.5.2013	breeding	fledglings	13.5	21.39	65	yearling	12:46:00	1246	no
A19	PH8911	1053	Europe	male	Andalusia	954	5.5.2013	breeding	fledglings	15.4	21.37	67	adult	20:03:00	2003	no
A14	PH8905	1082	Europe	male	Andalusia	954	5.5.2013	breeding	fledglings	13.7	21.78	67	yearling	08:20:00	820	no
A15	PH8906	1639	Europe	male	Andalusia	954	5.5.2013	breeding	fledglings	14	23.15	68	yearling	08:21:00	821	no
A7	PG4794	2545	Europe	male	Andalusia	954	4.5.2013	breeding	fledglings	14.4	23.11	67	yearling	11:53:00	1153	no
A4	PG4790	5583	Europe	male	Andalusia	954	3.5.2013	breeding	fledglings	14.8	22.56	67	adult	13:09:00	1309	no
Ar8	K83483	198	Africa	male	Arusha	1412	19.11.2012	breeding	fledglings	16	23.8	72	adult	11:50:00	1150	yes
Ar7	K83482	228	Africa	male	Arusha	1407	19.11.2012	breeding	fledglings	16.8	23.9	71	adult	09:49:00	949	yes
Ar15	K83493	248	Africa	male	Arusha	1403	22.11.2012	breeding	fledglings	15	22.9	71	yearling	11:30:00	1130	no
Ar12	K83488	339	Africa	male	Arusha	1411	21.11.2012	breeding	fledglings	15	23	71	adult	11:18:00	1118	yes
Ar22	K83107	358	Africa	male	Arusha	1394	27.11.2012	breeding	fledglings	17	23.9	69	yearling	13:03:00	1303	no
Ar1	K83472	626	Africa	male	Arusha	2603	15.11.2012	breeding	fledglings	16	22.8	70	adult	09:15:00	915	yes
Ar21	K83105	931	Africa	male	Arusha	1392	27.11.2012	breeding	fledglings	15	22.8	70	adult	11:19:00	1119	yes
Ar2	K83474	1601	Africa	male	Arusha	2603	15.11.2012	breeding	fledglings	15	22	69	adult	12:41:00	1241	yes
Ar9	K83484	2458	Africa	male	Arusha	1415	19.11.2012	breeding	fledglings	15.8	23.7	71	adult	12:48:00	1248	yes
IR12	T604414	265	Europe	male	Cork	20	1.6.2013	breeding	fledglings	14.5	23.5	67.5	yearling	14:03:00	1403	no
IR1	T604401	1300	Europe	male	Cork	20	30.5.2013	breeding	fledglings	14.5	23.2	65	yearling	12:16:00	1216	no
IR3	T604404	1872	Europe	male	Cork	20	30.5.2013	breeding	fledglings	15.5	22.5	71	adult	17:05:00	1705	no
36S1	U174264	303	Europe	male	Düffel	15	2009-07-16	breeding	fledglings	14	22.08	68	yearling	09:19:00	919	no
74S1	U174307	545	Europe	male	Düffel	15	2010-07-06	breeding	fledglings	14.3	21.36	67.5	adult	15:37:00	1537	yes
61S1	U174476	275	Europe	male	Düffel	15	2010-05-25	breeding	fledglings	14.2	21.28	67	yearling	11:56:00	1156	no
66S1	U174488	384	Europe	male	Düffel	15	2010-06-04	breeding	fledglings	14	22.63	64	yearling	10:27:00	1027	yes
65S1	U174487	418	Europe	male	Düffel	15	2010-05-29	breeding	fledglings	14.5	23.17	68.5	yearling	11:04:00	1104	yes
60S1	U174467	452	Europe	male	Düffel	15	2010-05-22	breeding	fledglings	14.8	23.47	68	yearling	12:15:00	1215	yes
86S1	90094487	816	Europe	male	Düffel	15	2011-06-27	breeding	fledglings	13.4	22.55	67.5	yearling	11:46:00	1146	yes
62S1	U174087	1605	Europe	male	Düffel	15	2010-05-25	breeding	fledglings	14.2	22.91	67	adult	13:04:00	1304	no
58S1	U174464	1813	Europe	male	Düffel	15	2010-05-18	breeding	fledglings	14.7	22	67.5	yearling	17:00:00	1700	yes
34S1	U144951	147	Europe	male	Heubach	58	2009-07-13	breeding	fledglings	14	21.48	64	yearling	09:13:00	913	yes
77S1	U144061	305	Europe	male	Heubach	58	2010-07-27	breeding	fledglings	13.8	21.58	71	adult	16:52:00	1652	yes
29S1	U144955	1459	Europe	male	Heubach	58	2009-05-29	breeding	fledglings	13.6	21.57	68	adult	17:15:00	1715	no
63S1	U174484	1474	Europe	male	Heubach	58	2010-05-28	breeding	fledglings	14.2	22.52	69.5	adult	18:05:00	1805	no
31S1	U174024	1652	Europe	male	Heubach	58	2009-06-02	breeding	fledglings	14.6	22.01	66	yearling	10:15:00	1015	no
Kin130	RK83201	67	Africa	male	Kinangop	2394	23.8.2013	breeding	fledglings	16	24.4	70	adult	10:48:00	1048	no
Ng22	K85931	129	Africa	male	Ngong	2031	16.5.2013	breeding	fledglings	17	22.72	71.5	adult	13:43:00	1343	no
first	k85935	330	Africa	male	Olkalou	2311	29.05.13	breeding	fledglings	17.5	23.43	71	yearling	10:10:00	1010	yes
Tussock	k85940	979	Africa	male	Olkalou	2311	30.05.2013	breeding	fledglings	16	22.28	68	adult	10:51:00	1051	no
dump	k85952	1135	Africa	male	Olkalou	2311	4.6.2013	breeding	fledglings	17	22.98	73	adult	13:22:00	1322	no
PStr2	K83129	755	Africa	male	Pare	1563	6.12.2012	breeding	fledglings	16	23	67	yearling	08:24:00	824	no
P5	K83135	2072	Africa	male	Pare	1653	7.12.2012	breeding	fledglings	17	22.7	68	adult	10:20:00	1020	no
P8	K83140	4670	Africa	male	Pare	1557	8.12.2012	breeding	fledglings	17	23.5	67	adult	09:46:00	946	no
P11	K83148	5902	Africa	male	Pare	1584	9.12.2012	breeding	fledglings	16	23	66	adult	13:44:00	1344	no
U12	K83172	135	Africa	male	Usambara	1879	14.12.2012	breeding	fledglings	17	22.4	67	adult	13:47:00	1347	yes
U13	K83173	168	Africa	male	Usambara	1844	14.12.2012	breeding	fledglings	17	23.3	68	adult	14:58:00	1458	yes
U10	K83169	262	Africa	male	Usambara	1884	14.12.2012	breeding	fledglings	18	23.5	72	adult	11:44:00	1144	yes
U14	K83174	747	Africa	male	Usambara	1857	14.12.2012	breeding	fledglings	16.5	22.6	69	adult	15:40:00	1540	yes
U3	K83152	2261	Africa	male	Usambara	1809	11.12.2012	breeding	fledglings	17	22.5	70	adult	12:37:00	1237	no
A9	PG4796	297	Europe	male	Andalusia	954	4.5.2013	breeding	incubation	12.6	21.83	62	yearling	14:42:00	1442	no
A17	PH8908	464	Europe	male	Andalusia	954	5.5.2013	breeding	incubation	14.2	23.13	68.5	yearling	12:13:00	1213	no
A5	PG4791	514	Europe	male	Andalusia	954	3.5.2013	breeding	incubation	13.7	21.37	64	yearling	15:46:00	1546	no
A2	PG4788	519	Europe	male	Andalusia	954	3.5.2013	breeding	incubation	14.5	23.14	69	adult	11:06:00	1106	no
A8	PG4795	530	Europe	male	Andalusia	954	4.5.2013	breeding	incubation	13.5	22.39	65	yearling	12:57:00	1257	no
A10	PG4798	649	Europe	male	Andalusia	954	4.5.2013	breeding	incubation		22.91	67.5	yearling	16:29:00	1629	no
A13	PH8904	788	Europe	male	Andalusia	954	4.5.2013	breeding	incubation	15.3	22.84	67	yearling	20:53:00	2053	no
A6	PG4792	1359	Europe	male	Andalusia	954	3.5.2013	breeding	incubation	14	21.03	66	yearling	16:52:00	1652	no
A16	PH8907	1770	Europe	male	Andalusia	954	5.5.2013	breeding	incubation	14	22.38	67	adult	10:44:00	1044	no
A22	PH8916	2547	Europe	male	Andalusia	954	7.5.2013	breeding	incubation	15.2	23.64	69.5	yearling	16:42:00	1642	no
A20	PH8912	3813	Europe	male	Andalusia	954	6.5.2013	breeding	incubation	13.7	22.9	68	adult	08:45:00	845	no
A3	PG4789	7858	Europe	male	Andalusia	954	3.5.2013	breeding	incubation	15.1	23.57	69.5	yearling	12:18:00	1218	no
Ar18	K83498	233	Africa	male	Arusha	1400	25.11.2012	breeding	incubation	15	22.5	72	adult	11:06:00	1106	yes
Ar14	K83491	276	Africa	male	Arusha	1389	22.11.2012	breeding	incubation	16.5	23.4	70	adult	10:13:00	1013	yes
Ar13	K83489	279	Africa	male	Arusha	1401	21.11.2012	breeding	incubation	17.3	24.4	73	adult	13:47:00	1347	yes
Ar10	K83487	320	Africa	male	Arusha	1402	20.11.2012	breeding	incubation	15.3	22.4	71	adult	10:30:00	1030	yes
ArStr19	K83102	393	Africa	male	Arusha	1386	26.11.2012	breeding	incubation	16	23.3	69	yearling	18:01:00	1801	no
Ar16	K83495	417	Africa	male	Arusha	1380	23.11.2012	breeding	incubation	15.8	23.2	70	adult	10:02:00	1002	yes
Ar6	K83481	595	Africa	male	Arusha	1404	19.11.2012	breeding	incubation	16	22.8	72	adult	08:00:00	800	no
Ar5	K83478	604	Africa	male	Arusha	1408	17.11.2012	breeding	incubation	15	23.5	70	adult	10:17:00	1017	yes
Ar17	K83497	982	Africa	male	Arusha	1580	24.11.2012	breeding	incubation	15	23.7	73	adult	11:53:00	1153	yes
Ar20	K83104	1465	Africa	male	Arusha	1395	27.11.2012	breeding	incubation	15	22.7	70	adult	08:45:00	845	yes
PÄ5	BA55808	483	Europe	male	Bavaria	539	20.5.2013	breeding	incubation	14	21.8	67	yearling	11:09:00	1109	no
M8	PH8932	204	Europe	male	CentralSpain	1580	10.5.2013	breeding	incubation	14.5	22.9	66.5	yearling	10:49:00	1049	no
M7	PH8931	524	Europe	male	CentralSpain	1580	10.5.2013	breeding	incubation	14.5	23.25	67	yearling	09:08:00	908	no
M10	PH8935	546	Europe	male	CentralSpain	1350	10.5.2013	breeding	incubation	14.9	23.3	68.5	yearling	15:03:00	1503	no
M14	PH8942	801	Europe	male	CentralSpain	1580	11.5.2013	breeding	incubation	15.2	22.8	69	yearling	11:09:00	1109	no
M4	PH8925	1010	Europe	male	CentralSpain	1580	9.5.2013	breeding	incubation	14	22.51	62	yearling	15:15:00	1515	no
M5	PH8927	1150	Europe	male	CentralSpain	1580	9.5.2013	breeding	incubation	13.5	23.93	67	yearling	16:45:00	1645	no
M6	PH8928	1596	Europe	male	CentralSpain	1580	9.5.2013	breeding	incubation	14	22.57	66	yearling	17:59:00	1759	no
IR18	T604426	499	Europe	male	Cork	20	6.6.2013	breeding	incubation	16	23	69	yearling	16:16:00	1616	no
IR16	T604422	537	Europe	male	Cork	20	4.6.2013	breeding	incubation	15.5	23.8	67	yearling	14:25:00	1425	no
IR15	T604421	705	Europe	male	Cork	20	4.6.2013	breeding	incubation	15.5	22.3	68	yearling	11:28:00	1128	no
IR7	T604408	968	Europe	male	Cork	20	31.5.2013	breeding	incubation	16	23.2	69.5	yearling	14:20:00	1420	no
IR17	T604425	1198	Europe	male	Cork	20	6.6.2013	breeding	incubation	15.3	22.9	72	yearling	12:57:00	1257	no
IR5	T604500	1383	Europe	male	Cork	20	31.5.2013	breeding	incubation	15	22.5	68	yearling	10:01:00	1001	no
IR8	T604409	1420	Europe	male	Cork	20	31.5.2013	breeding	incubation	16.8	24.5	70	yearling	16:56:00	1656	no
IR10	T604411	1439	Europe	male	Cork	20	1.6.2013	breeding	incubation	15.8	22.4	69.5	yearling	09:28:00	928	no
IR11	T604413	1528	Europe	male	Cork	20	1.6.2013	breeding	incubation	14.5	22.8	70.5	yearling	12:46:00	1246	no
IR14	T604418	3382	Europe	male	Cork	20	3.6.2013	breeding	incubation	15	23.2	70	yearling	17:01:00	1701	no
IR6	T604407	7125	Europe	male	Cork	20	31.5.2013	breeding	incubation	14.8	22.6	66	yearling	12:44:00	1244	no
IR4	T604406	7338	Europe	male	Cork	20	30.5.2013	breeding	incubation	15.5	23.2	69	yearling	18:05:00	1805	no
48S1	U174340	302	Europe	male	Düffel	15	2010-04-09	breeding	incubation	14.5	22.75	66	yearling	11:54:00	1154	yes
44S1	U174333	5184	Europe	male	Düffel	15	2010-03-30	breeding	incubation	13.7	22.3	67	yearling	09:26:00	926	yes
72S1	U144868	786	Europe	male	Düffel	15	2010-07-03	breeding	incubation	13.1	21.44	68	adult	08:09:00	809	no
53S1	U174346	177	Europe	male	Düffel	15	2010-04-24	breeding	incubation	14.1	23.35	65	yearling	11:31:00	1131	yes
83S1	90094219	260	Europe	male	Düffel	15	2011-04-18	breeding	incubation	14.2	22.76	67	yearling	13:05:00	1305	yes
25S1	U174107	263	Europe	male	Düffel	15	2009-04-25	breeding	incubation	14.5	22.53	70	adult	12:12:00	1212	yes
59S1	U174466	359	Europe	male	Düffel	15	2010-05-22	breeding	incubation	15.3	23.37	67.5	yearling	10:55:00	1055	yes
152S1	90198343	568	Europe	male	Düffel	15	2013-05-01	breeding	incubation	16.2	22.9	67	yearling	12:57:00	1257	yes
132S1	90198234	722	Europe	male	Düffel	15	2012-05-02	breeding	incubation	14.8	23.19	65.5	yearling	11:16:00	1116	yes
50S1	U174342	3024	Europe	male	Düffel	15	2010-04-17	breeding	incubation	14.4	23.13	68	yearling	11:08:00	1108	no
85S1	90094227	3950	Europe	male	Düffel	15	2011-04-26	breeding	incubation	13.7	20.83	64	yearling	10:05:00	1005	yes
23S1	U144716	9583	Europe	male	Düffel	15	2009-04-15	breeding	incubation	14	21.52	69	adult	10:59:00	1059	yes
114S1	90198176	494	Europe	male	Heubach	58	2012-04-03	breeding	incubation	13.5	21.14	65.5	yearling	14:17:00	1417	yes
24S1	U174106	923	Europe	male	Heubach	58	2009-04-24	breeding	incubation	14.7	22.58	67	yearling	16:35:00	1635	no
55S1	U174356	1844	Europe	male	Heubach	58	2010-05-04	breeding	incubation	14	21.84	65	yearling	11:15:00	1115	no
Kin128	k85981	474	Africa	male	Kinangop	2394	13.8.2013	breeding	incubation	16	22.93	72	adult	10:30:00	1030	no
Mon17	K83459	2358	Africa	male	Monduli	1915	28.10.2012	breeding	incubation	15.5	22.4	71	adult	17:35:00	1735	yes
BMon9	K83451	570	Africa	male	Monduli	1913	24.12.2012	breeding	incubation	18	24.2	73	yearling	09:44:00	944	no
BMon8	K83468	1113	Africa	male	Monduli	1897	23.12.2012	breeding	incubation	17	22.3	71	adult	11:37:00	1137	no
Ke13	K83393	396	Africa	male	MountKenya	2285	30.4.2013	breeding	incubation	16.5	23.67	74	adult	10:52:00	1052	yes
Ke14	K83394	7412	Africa	male	MountKenya	2288	30.4.2013	breeding	incubation	16.5	23.63	74	adult	11:30:00	1130	yes
Ng20	K85929	177	Africa	male	Ngong	2029	16.5.2013	breeding	incubation	16	22.44	68	adult	10:12:00	1012	no
Sunday	k85947	561	Africa	male	Olkalou	2311	31.5.2013	breeding	incubation	15.5	22.18	72	adult	09:19:00	919	yes
AIC	k85946	3372	Africa	male	Olkalou	2311	31.5.2013	breeding	incubation	16.5	22.58	73	adult	14:35:00	1435	yes
P1	K83126	182	Africa	male	Pare	1845	5.12.2012	breeding	incubation	16	22.6	69	yearling	16:45:00	1645	yes
P4	K83133	883	Africa	male	Pare	1550	6.12.2012	breeding	incubation	15	21.9	69	adult	12:11:00	1211	no
P6	K83137	1306	Africa	male	Pare	1656	7.12.2012	breeding	incubation	15.8	23	70	adult	11:55:00	1155	no
P7	K83138	2515	Africa	male	Pare	1536	7.12.2012	breeding	incubation	18.5	23.6	70	adult	17:33:00	1733	no
P9	K83144	2587	Africa	male	Pare	1531	8.12.2012	breeding	incubation	NA	23.8	68	adult	11:38:00	1138	no
U11	K83171	125	Africa	male	Usambara	1860	14.12.2012	breeding	incubation	17.5	23.3	65	yearling	12:58:00	1258	yes
U15	K83176	494	Africa	male	Usambara	1842	14.12.2012	breeding	incubation	17.5	22	70	adult	16:16:00	1616	yes
U1	K83150	661	Africa	male	Usambara	1863	11.12.2012	breeding	incubation	16.5	23.3	69	adult	10:18:00	1018	no
U2	K83151	2261	Africa	male	Usambara	1825	11.12.2012	breeding	incubation	16.5	23.5	67	adult	11:36:00	1136	no
M9	PH8934	325	Europe	male	CentralSpain	1350	10.5.2013	breeding	nestbuilding	15.4	23.39	67	yearling	13:09:00	1309	no
IR9	T604410	253	Europe	male	Cork	20	1.6.2013	breeding	nestbuilding	15.5	23.1	70.5	yearling	09:23:00	923	no
104S1	90198170	405	Europe	male	Düffel	15	2012-04-02	breeding	nestbuilding	14.3	22.45	66.5	yearling	11:18:00	1118	yes
100S1	90198166	456	Europe	male	Düffel	15	2012-04-01	breeding	nestbuilding	15.1	21.83	69	yearling	17:33:00	1733	yes
118S1	90094487	574	Europe	male	Düffel	15	2012-04-04	breeding	nestbuilding	14.9	22.61	70	adult	09:43:00	943	yes
120S1	90198179	695	Europe	male	Düffel	15	2012-04-04	breeding	nestbuilding	14.6	22.75	67	yearling	11:14:00	1114	yes
17S1	U174098	879	Europe	male	Düffel	15	2009-04-04	breeding	nestbuilding	13.7	22.15	67	adult	13:25:00	1325	no
96S1	90198163	901	Europe	male	Düffel	15	2012-03-31	breeding	nestbuilding	14.4	22.82	68	adult	15:27:00	1527	yes
47S1	U174338	1146	Europe	male	Düffel	15	2010-04-06	breeding	nestbuilding	14.4	22.79	69	adult	11:25:00	1125	no
105S1	90198171	1199	Europe	male	Düffel	15	2012-04-02	breeding	nestbuilding	14	22.82	68	yearling	12:20:00	1220	yes
145S1	90198335	1505	Europe	male	Düffel	15	2013-04-13	breeding	nestbuilding	15.1	22.22	67	yearling	13:28:00	1328	yes
81S1	90094214	1762	Europe	male	Düffel	15	2011-04-02	breeding	nestbuilding	14.6	22.05	67	yearling	12:08:00	1208	yes
144S1	90198333	3300	Europe	male	Düffel	15	2013-04-13	breeding	nestbuilding	14	22	66	adult	10:09:00	1009	yes
16S1	U174095	3838	Europe	male	Düffel	15	2009-03-29	breeding	nestbuilding	15.2	22.86	65	yearling	16:41:00	1641	yes
79S1	90094090	4657	Europe	male	Düffel	15	2011-03-29	breeding	nestbuilding	14.5	22.58	68.5	adult	15:13:00	1513	yes
123S1	90198031	6973	Europe	male	Düffel	15	2012-04-04	breeding	nestbuilding	14	22.73	69	adult	14:45:00	1445	yes
46S1	U174336	8214	Europe	male	Düffel	15	2010-04-02	breeding	nestbuilding	14.3	22.56	67	yearling	11:35:00	1135	no
52S1	U174345	9296	Europe	male	Düffel	15	2010-04-24	breeding	nestbuilding	13.6	21.06	65	yearling	09:07:00	907	no
106S1	90198172	10453	Europe	male	Düffel	15	2012-04-02	breeding	nestbuilding	15.1	23.38	66	yearling	15:05:00	1505	yes
45S1	U174334	11712	Europe	male	Düffel	15	2010-03-30	breeding	nestbuilding	14.2	21.61	68.5	adult	14:47:00	1447	no
157S1	90198436	2243	Europe	male	Düffel	15	2013-05-31	breeding	nestbuilding	14.8	22.57	65	yearling	09:54:00	954	yes
109S1	90094150	452	Europe	male	Heubach	58	2012-04-03	breeding	nestbuilding	14.4	22.86	70	adult	08:26:00	826	yes
148S1	90198338	501	Europe	male	Heubach	58	2013-04-17	breeding	nestbuilding	13.9	21.68	67	yearling	15:13:00	1513	yes
82S1	90094218	8669	Europe	male	Heubach	58	2011-04-07	breeding	nestbuilding	14.1	21.8	65	yearling	15:03:00	1503	yes
112S1	90094211	9780	Europe	male	Heubach	58	2012-04-03	breeding	nestbuilding	15.1	23.34	65	adult	11:31:00	1131	yes
113S1	90198175	10415	Europe	male	Heubach	58	2012-04-03	breeding	nestbuilding	13.9	21.82	68	yearling	12:51:00	1251	yes
93S1	90198162	13167	Europe	male	Heubach	58	2012-03-30	breeding	nestbuilding	16.8	21.91	67	yearling	18:13:00	1813	yes
35S1	U174263	596	Europe	male	Heubach	58	2009-07-13	breeding	nestbuilding	13.3	21.73	64	yearling	10:39:00	1039	yes
KinB12	K83328	4813	Africa	male	Kinangop	2439	31.3.2013	breeding	nestbuilding	15.5	22.23	70	adult	11:39:00	1139	yes
KINB4	K83211	4909	Africa	male	Kinangop	2463	29.3.2013	breeding	nestbuilding	16	22.51	73	adult	12:38:00	1238	yes
KINB11	K83303	10760	Africa	male	Kinangop	2436	31.3.2013	breeding	nestbuilding	16.5	21.08	72.5	adult	11:14:00	1114	yes
Kin106	Rk83331	692	Africa	male	Kinangop	2394	12.6.2013	breeding	nestbuilding	16	22.67	72	yearling	10:20:00	1020	yes
Mon12	K83454	371	Africa	male	Monduli	1908	28.10.2012	breeding	nestbuilding	15.5	23.1	70	adult	07:28:00	728	yes
Mon6	K83448	5772	Africa	male	Monduli	1869	25.10.2012	breeding	nestbuilding	15	24.1	72	adult	08:16:00	816	yes
Mon2	K83444	8935	Africa	male	Monduli	1894	21.10.2012	breeding	nestbuilding	15	23.3	73	adult	09:51:00	951	yes
Mon3	K83445	18400	Africa	male	Monduli	1913	22.10.2012	breeding	nestbuilding	15.5	22.5	71	adult	08:16:00	816	yes
BMon11	K83183	6915	Africa	male	Monduli	1901	25.12.2012	breeding	nestbuilding	18.5	23.2	72	adult	09:50:00	950	no
BMon7	K83458	8165	Africa	male	Monduli	1913	30.11.2012	breeding	nestbuilding	16.5	23.2	71	adult	08:50:00	850	no
Ke12	K83392	4292	Africa	male	MountKenya	2325	30.4.2013	breeding	nestbuilding	16	23.33	75	adult	10:53:00	1053	yes
P10	K83146	1922	Africa	male	Pare	1551	9.12.2012	breeding	nestbuilding	16.5	22.7	67	adult	10:07:00	1007	no
A18	PH8910	538	Europe	male	Andalusia	954	5.5.2013	breeding	nestlings	14.3	24.11	68	adult	18:34:00	1834	no
Ar4	K83477	253	Africa	male	Arusha	1412	17.11.2012	breeding	nestlings	15.5	23.1	73	adult	10:06:00	1006	yes
Ar3	K83475	2207	Africa	male	Arusha	2597	15.11.2012	breeding	nestlings	17	22	74	adult	14:20:00	1420	no
Ar11	K83486	6319	Africa	male	Arusha	1401	21.11.2012	breeding	nestlings	14.5	22.3	67	yearling	08:20:00	820	yes
PÄ3	BA55803	200	Europe	male	Bavaria	547	18.5.2013	breeding	nestlings	14.3	22	66	yearling	13:38:00	1338	no
PÄ2	BA55802	240	Europe	male	Bavaria	544	17.5.2013	breeding	nestlings	14	22.7	68	yearling	17:28:00	1728	no
PÄ1	BA55801	4356	Europe	male	Bavaria	548	17.5.2013	breeding	nestlings	14.5	22.2	68	yearling	12:21:00	1221	no
IRStr2	T604402	231	Europe	male	Cork	20	30.5.2013	breeding	nestlings	15	23.8	66.5	yearling	14:08:00	1408	no
IR13	T604417	276	Europe	male	Cork	20	3.6.2013	breeding	nestlings	15.5	23	68	yearling	11:18:00	1118	no
38S1	U174281	105	Europe	male	Düffel	15	2009-07-30	breeding	nestlings	13.5	22.48	66.5	yearling	12:03:00	1203	no
40S1	U174051	111	Europe	male	Düffel	15	2009-08-05	breeding	nestlings	14.7	NA	67	adult	15:14:00	1514	yes
76S1	90094114	611	Europe	male	Düffel	15	2010-07-19	breeding	nestlings	13.3	22.64	69	adult	10:26:00	1026	yes
73S1	90094090	1101	Europe	male	Düffel	15	2010-07-06	breeding	nestlings	13.3	22.81	65.5	yearling	11:02:00	1102	yes
129S1	90094204	156	Europe	male	Düffel	15	2012-04-29	breeding	nestlings	12.9	22.57	69	adult	13:54:00	1354	no
67S1	U174489	212	Europe	male	Düffel	15	2010-06-08	breeding	nestlings	13.4	22.35	68	yearling	14:17:00	1417	no
28S1	U174136	282	Europe	male	Düffel	15	2009-05-02	breeding	nestlings	14.3	22.42	67	yearling	14:53:00	1453	no
136S1	90198610	420	Europe	male	Düffel	15	2012-05-18	breeding	nestlings	14.5	22.71	65	yearling	14:15:00	1415	no
64S1	U174486	457	Europe	male	Düffel	15	2010-05-29	breeding	nestlings	13.3	22.52	66.5	yearling	09:36:00	936	no
155S1	90198372	487	Europe	male	Düffel	15	2013-05-17	breeding	nestlings	13.9	21.94	68	adult	13:57:00	1357	no
54S1	U174351	582	Europe	male	Düffel	15	2010-04-27	breeding	nestlings	14	22.19	66	yearling	17:17:00	1717	yes
71S1	U144817	657	Europe	male	Düffel	15	2010-06-22	breeding	nestlings	14.6	23.19	69	adult	14:46:00	1446	yes
56S1	U144548	672	Europe	male	Düffel	15	2010-05-11	breeding	nestlings	14.8	23.13	69	adult	12:15:00	1215	no
27S1	U174112	759	Europe	male	Düffel	15	2009-05-01	breeding	nestlings	14.2	23.05	66	yearling	15:40:00	1540	no
33S1	U174251	1051	Europe	male	Düffel	15	2009-06-20	breeding	nestlings	13.6	22.63	64	adult	14:08:00	1408	no
127S1	U174323	1076	Europe	male	Düffel	15	2012-04-28	breeding	nestlings	14.1	22.67	67	adult	10:10:00	1010	no
128S1	90198169	1259	Europe	male	Düffel	15	2012-04-28	breeding	nestlings	15	22.45	63.5	yearling	15:45:00	1545	no
133S1	90198140	2046	Europe	male	Düffel	15	2012-05-11	breeding	nestlings	14.6	22.67	67	yearling	12:23:00	1223	no
30S1	U174209	2161	Europe	male	Düffel	15	2009-05-30	breeding	nestlings	14.3	22.15	66	yearling	11:53:00	1153	yes
68S1	90094019	5905	Europe	male	Düffel	15	2010-06-12	breeding	nestlings	13.1	21.3	65	yearling	17:15:00	1715	no
75S1	U174159	73	Europe	male	Heubach	58	2010-07-14	breeding	nestlings	13.3	22.37	67	yearling	15:19:00	1519	no
87S1	90198009	3490	Europe	male	Heubach	58	2011-07-04	breeding	nestlings	14.1	22.34	68	yearling	16:22:00	1622	yes
130S1	90198176	161	Europe	male	Heubach	58	2012-04-30	breeding	nestlings	13.4	21.22	67	yearling	16:09:00	1609	no
57S1	U174416	491	Europe	male	Heubach	58	2010-05-12	breeding	nestlings	14.6	23.36	66.5	yearling	15:50:00	1550	no
70S1	90094060	611	Europe	male	Heubach	58	2010-06-20	breeding	nestlings	15.2	22.21	65	yearling	11:45:00	1145	no
134S1	90198606	1164	Europe	male	Heubach	58	2012-05-17	breeding	nestlings	14	23.01	67	yearling	11:05:00	1105	no
69S1	U174320	1184	Europe	male	Heubach	58	2010-06-18	breeding	nestlings	14.1	21.36	66	yearling	16:12:00	1612	no
154S1	90198345	3601	Europe	male	Heubach	30	2013-05-11	breeding	nestlings	13.4	22.23	66	yearling	12:45:00	1245	no
Kin117	K85962	56	Africa	male	Kinangop	2394	16.7.2013	breeding	nestlings	15	22.75	72	adult	11:57:00	1157	no
Kin129	Rk85330	130	Africa	male	Kinangop	2394	16.8.2013	breeding	nestlings	15	22.6	72	adult	11:15:00	1115	no
Kin120	K85971	159	Africa	male	Kinangop	2394	3.8.2013	breeding	nestlings	15.5	22.45	73	adult	10:03:00	1003	yes
Kin125	k85978	1527	Africa	male	Kinangop	2394	10.8.2013	breeding	nestlings	16	23.79	75	adult	09:50:00	950	no
Mon25	K83467	149	Africa	male	Monduli	1871	31.10.2012	breeding	nestlings	16.3	22.3	71	adult	08:29:00	829	yes
Mon4	K83446	844	Africa	male	Monduli	1919	22.10.2012	breeding	nestlings	15	22.7	73	adult	16:24:00	1624	yes
BMon1	K83452	285	Africa	male	Monduli	1889	28.11.2012	breeding	nestlings	16	23.5	69	yearling	11:34:00	1134	no
Mon28	K83443	296	Africa	male	Monduli	1888	13.11.2012	breeding	nestlings	16	22.2	71	yearling	09:05:00	905	no
BMon10	K83448	353	Africa	male	Monduli	1874	24.12.2012	breeding	nestlings	17.5	23.9	71	adult	12:53:00	1253	no
BMon3	K83456	558	Africa	male	Monduli	1901	28.11.2012	breeding	nestlings	15.5	22.3	73	adult	16:53:00	1653	no
BMon5	K83462	874	Africa	male	Monduli	1969	29.11.2012	breeding	nestlings	15.5	22.8	69	adult	15:26:00	1526	no
BMon2	K83112	1914	Africa	male	Monduli	1919	28.11.2012	breeding	nestlings	14.5	22.5	71	yearling	13:12:00	1312	no
Ke08	K83388	260	Africa	male	MountKenya	2308	30.4.2013	breeding	nestlings	16	23.52	72	adult	07:10:00	710	yes
Ke06	K83386	620	Africa	male	MountKenya	2244	29.4.2013	breeding	nestlings	16	23.75	75	adult	17:06:00	1706	yes
Ke09	K83389	8583	Africa	male	MountKenya	2274	30.4.2013	breeding	nestlings	15	23.09	70	adult	07:27:00	727	yes
P3	K83131	302	Africa	male	Pare	1589	6.12.2012	breeding	nestlings	15.5	22.8	68	adult	09:53:00	953	no
U6	K83159	281	Africa	male	Usambara	1701	12.12.2012	breeding	nestlings	17	22.7	66	adult	14:57:00	1457	no
U8	K83164	382	Africa	male	Usambara	1834	13.12.2012	breeding	nestlings	16	23.1	67	yearling	11:17:00	1117	no
U5	K83160	826	Africa	male	Usambara	1708	12.12.2012	breeding	nestlings	16.5	23.5	69	adult	15:14:00	1514	no
142S1	90198329	148	Europe	male	Düffel	15	2013-03-30	breeding	prenesting	15.3	22.32	68	yearling	11:35:00	1135	yes
5S1	U174084	296	Europe	male	Düffel	15	2009-03-15	breeding	prenesting	14.4	22.1	66	yearling	NA	1400	no
146S1	90198336	322	Europe	male	Düffel	15	2013-04-13	breeding	prenesting	14.5	22.35	67	yearling	15:10:00	1510	yes
20S1	U174102	348	Europe	male	Düffel	15	2009-04-10	breeding	prenesting	15.5	21.8	66	yearling	14:16:00	1416	yes
94S1	90198032	385	Europe	male	Düffel	15	2012-03-31	breeding	prenesting	14	22.1	67	adult	10:31:00	1031	yes
149S1	90198339	413	Europe	male	Düffel	15	2013-04-20	breeding	prenesting	14.8	22.41	67	yearling	11:14:00	1114	yes
13S1	U174092	490	Europe	male	Düffel	15	2009-03-21	breeding	prenesting	14.1	22.64	66	yearling	12:29:00	1229	no
3S1	U174082	579	Europe	male	Düffel	15	2009-03-14	breeding	prenesting	14.2	22.42	67.5	yearling	14:30:00	1430	yes
15S1	U144066	835	Europe	male	Düffel	15	2009-03-29	breeding	prenesting	14.3	22.08	67.5	adult	12:41:00	1241	yes
90S1	90198158	883	Europe	male	Düffel	15	2012-03-17	breeding	prenesting	14.4	21.45	70	adult	14:06:00	1406	yes
9S1	U174088	1361	Europe	male	Düffel	15	2009-03-17	breeding	prenesting	16	22.79	67	yearling	16:45:00	1645	no
14S1	U174093	1453	Europe	male	Düffel	15	2009-03-21	breeding	prenesting	15.5	22.88	70	adult	15:01:00	1501	no
4S1	U174083	1660	Europe	male	Düffel	15	2009-03-15	breeding	prenesting	14.4	22.26	68	adult	NA	1000	no
18S1	U174099	1773	Europe	male	Düffel	15	2009-04-04	breeding	prenesting	15.3	22.22	67	adult	14:55:00	1455	yes
97S1	90094084	1829	Europe	male	Düffel	15	2012-04-01	breeding	prenesting	14.2	21.82	70	adult	10:06:00	1006	yes
6S1	U174086	1950	Europe	male	Düffel	15	2009-03-15	breeding	prenesting	15.5	21.28	67.5	yearling	NA	1700	yes
147S1	90198337	2105	Europe	male	Düffel	15	2013-04-15	breeding	prenesting	13	22.58	65.5	yearling	11:23:00	1123	yes
8S1	U144915	2238	Europe	male	Düffel	15	2009-03-17	breeding	prenesting	13.9	20.71	68	adult	13:30:00	1330	no
7S1	U174087	2489	Europe	male	Düffel	15	2009-03-16	breeding	prenesting	14.4	NA	NA	yearling	17:44:00	1744	no
10S1	U174089	2574	Europe	male	Düffel	15	2009-03-17	breeding	prenesting	14.6	22.75	67	yearling	18:00:00	1800	no
88S1	90198154	2667	Europe	male	Düffel	15	2012-03-10	breeding	prenesting	14.5	22.33	65	yearling	10:20:00	1020	yes
98S1	90198164	2673	Europe	male	Düffel	15	2012-04-01	breeding	prenesting	15.2	22.3	67	yearling	11:24:00	1124	yes
2S1	U174081	2877	Europe	male	Düffel	15	2009-03-14	breeding	prenesting	13.9	22.14	66.5	adult	09:15:00	915	no
89S1	90198155	3140	Europe	male	Düffel	15	2012-03-10	breeding	prenesting	14.2	22.44	67	yearling	13:05:00	1305	yes
95S1	U174384	3432	Europe	male	Düffel	15	2012-03-31	breeding	prenesting	14.9	22.7	69	adult	14:10:00	1410	yes
99S1	90198165	3992	Europe	male	Düffel	15	2012-04-01	breeding	prenesting	14.9	22.52	67.5	adult	13:05:00	1305	yes
91S1	90198160	5788	Europe	male	Düffel	15	2012-03-24	breeding	prenesting	13.7	21.88	68	yearling	09:43:00	943	yes
125S1	90198182	9625	Europe	male	Düffel	15	2012-04-11	breeding	prenesting	14.4	21.17	67	yearling	13:38:00	1338	yes
80S1	90094213	9993	Europe	male	Düffel	15	2011-04-02	breeding	prenesting	14.5	22.1	69	adult	08:20:00	820	yes
131S1	90198232	257	Europe	male	Düffel	15	2012-05-01	breeding	prenesting	14.3	21.92	65	yearling	10:14:00	1014	yes
84S1	90094220	297	Europe	male	Düffel	15	2011-04-18	breeding	prenesting	14.2	21.03	67	yearling	14:38:00	1438	yes
156S1	90198424	352	Europe	male	Düffel	15	2013-05-27	breeding	prenesting	13.8	22.54	68	yearling	14:12:00	1412	yes
26S1	U174108	695	Europe	male	Düffel	15	2009-04-30	breeding	prenesting	15.2	23.68	67	yearling	16:32:00	1632	yes
153S1	90198344	3166	Europe	male	Düffel	15	2013-05-08	breeding	prenesting	14.3	21.54	70	adult	13:49:00	1349	yes
151S1	90198341	418	Europe	male	Heubach	58	2013-04-25	breeding	prenesting	14.2	22.1	66	adult	15:31:00	1531	yes
1S1	U144061	422	Europe	male	Heubach	58	2009-03-13	breeding	prenesting	16.1	21.72	69	adult	15:50:00	1550	yes
117S1	U174484	567	Europe	male	Heubach	58	2012-04-03	breeding	prenesting	14.1	22.79	69	adult	18:14:00	1814	yes
78S1	90094211	1202	Europe	male	Heubach	58	2011-03-27	breeding	prenesting	15.1	23.64	68	yearling	14:22:00	1422	yes
11S1	U174090	1435	Europe	male	Heubach	58	2009-03-20	breeding	prenesting	15.8	22.78	66	yearling	14:27:00	1427	yes
12S1	U174091	1970	Europe	male	Heubach	58	2009-03-20	breeding	prenesting	15.3	22.57	65	yearling	16:49:00	1649	yes
110S1	U144851	2184	Europe	male	Heubach	58	2012-04-03	breeding	prenesting	13.7	22.86	69	adult	09:50:00	950	yes
115S1	90198064	3443	Europe	male	Heubach	58	2012-04-03	breeding	prenesting	13.5	21.67	67.5	yearling	15:54:00	1554	yes
KINB14	K83330	246	Africa	male	Kinangop	2435	1.4.2013	breeding	prenesting	16.5	22.81	71	yearling	09:20:00	920	yes
Mon18	K83460	244	Africa	male	Monduli	1975	29.10.2012	breeding	prenesting	16.5	24.4	73	adult	07:20:00	720	yes
Mon21	K83463	289	Africa	male	Monduli	1983	29.10.2012	breeding	prenesting	16	21.5	72	adult	10:22:00	1022	yes
Mon10	K83452	385	Africa	male	Monduli	1903	27.10.2012	breeding	prenesting	15.5	23.6	70	yearling	09:15:00	915	yes
Mon19	K83461	467	Africa	male	Monduli	1983	29.10.2012	breeding	prenesting	17	23.2	73	adult	07:52:00	752	yes
MonStr26	K83468	475	Africa	male	Monduli	1893	31.10.2012	breeding	prenesting	15.8	22.5	72	adult	11:36:00	1136	yes
Mon27	K83469	574	Africa	male	Monduli	1933	1.11.2012	breeding	prenesting	16	24.1	70	adult	13:10:00	1310	yes
Mon20	K83462	584	Africa	male	Monduli	1969	29.10.2012	breeding	prenesting	15	22.5	69	adult	09:51:00	951	yes
Mon24	K83466	770	Africa	male	Monduli	1932	29.10.2012	breeding	prenesting	17.5	23.8	74	adult	17:49:00	1749	yes
Mon5	K83447	863	Africa	male	Monduli	1893	23.10.2012	breeding	prenesting	14.5	23.4	69	yearling	10:36:00	1036	yes
Mon7	K83449	938	Africa	male	Monduli	1949	26.10.2012	breeding	prenesting	15.5	21.2	73	adult	09:17:00	917	yes
Mon15	K83457	2091	Africa	male	Monduli	1886	28.10.2012	breeding	prenesting	15.5	23	70	yearling	11:34:00	1134	yes
Mon8	K83450	2093	Africa	male	Monduli	1949	26.10.2012	breeding	prenesting	16	22.3	73	adult	11:08:00	1108	yes
Mon22	K83464	2374	Africa	male	Monduli	1967	29.10.2012	breeding	prenesting	17	23.2	73	adult	10:52:00	1052	yes
Mon23	K83465	3078	Africa	male	Monduli	1967	29.10.2012	breeding	prenesting	14.5	22.6	70	adult	11:48:00	1148	yes
Mon16	K83458	3391	Africa	male	Monduli	1918	28.10.2012	breeding	prenesting	15.5	23.4	70	adult	12:52:00	1252	yes
Mon13	K83455	5305	Africa	male	Monduli	1962	28.10.2012	breeding	prenesting	15.5	23.3	72	adult	08:53:00	853	yes
Mon11	K83453	5412	Africa	male	Monduli	1879	27.10.2012	breeding	prenesting	15	22	69	yearling	10:40:00	1040	yes
